# Supplementary material for: eQTL analysis of laying hens divergently selected for feather pecking identifies KLF14 as a potential key regulator for this behavioral disorder
Source: Front Genet. 2022 Aug 17;13:969752. doi: 10.3389/fgene.2022.969752 (PMC9428588; doi:10.3389/fgene.2022.969752)
Supplement: Supplementary file 1 [file Table2.XLSX]

## Sheet: final_data
Animal_ID	Line	Father	Mother	Hatch	FPD_BC	LOC112532751	COL7A1L	ACAN	ADGRG4	LOC112533169	LOC107054697	LOC101751234	PNPLA1	MHCBL1	LOC101751355	LOC107052360	LOC112531599	LOC101747302	LOC107053901	LOC107049021	LOC112531601	CERS4L	LOC107054253	LOC107049114	HLA.F10AL3	LGSN	LOC100858295	MUC4	LOC112531229	MIS18BP1	LOC112531602	LOC101750607	LOC101749318	LOC112533535	LOC107049475	LOC107049581	LOC112530433	LOC101749885	LOC107049819	LOC107049682	CHDSD	PER3	LOC112530181	LOC107052027	LOC112531741	MICA	RNF207	CHIR.IG1.5	LOC769512
22523	HFP	22172	22162	1	1.9707	NA	12.9	10.8	9.6	8.75	NA	4.85	11.4	5.45	8.45	10.2	NA	9.15	12.2	9.5	8.95	NA	5	5.5	NA	9.9	NA	11.6	7.5	5.5	8.2	9	9.45	NA	NA	3.4	10.3	8.65	6.95	8.4	10.55	5.15	NA	8.3	6.15	10.8	11.2	8.1	14.85
22524	HFP	22172	22162	1	0.529435	12.45	NA	11.05	9.8	8.9	NA	5.1	12.05	5.5	8.7	10	NA	9.5	11.45	8.65	9.35	11.05	5.15	5	12.75	10.2	12.8	11.5	8	5.75	8.45	9.3	9.45	16.9	16.05	2.8	10.55	8.4	6.95	9.15	10.8	6.2	NA	8.5	6	11.95	11.75	7.8	15.25
22530	HFP	22010	22351	1	1.9707	11.4333	12.9	10.7333	9.63333	8.33333	NA	4.5	10.6667	4.66667	8	9.63333	14.4333	8.83333	11.8333	7.9	8.9	10.3	4.5	4.46667	12.4333	9.7	12.3667	10.7333	7.86667	5.23333	7.7	10.6667	9	22.4	15.3667	1.86667	9.86667	8.33333	6.1	8.36667	10.3	5.63333	6.86667	8.4	5.2	12.2667	13.3667	7.33333	14.5333
22533	HFP	22010	22165	1	2.43233	NA	12.7	11.5	10.25	9.3	NA	4.9	12.15	5.95	8.2	10.1	NA	9.55	11.75	8.55	9.4	11.3	4.95	4.65	13.75	11.05	12.2	11.7	8.6	6	8.45	8.95	9.5	NA	NA	2.65	10.7	8.7	6.5	9.15	10.85	5.45	NA	8.5	5.35	12.9	13.4	8	14.95
22568	HFP	22131	22236	2	1.84521	12.95	12.9	9.85	8.4	7.85	NA	4.5	12.3	5.4	7.7	9.5	NA	9.55	10.95	8.8	10.05	11.05	3.55	3.8	13.25	11.1	12.9	12.95	8.1	4.65	8.4	8.6	9.3	NA	16.2	2.25	10.8	7.65	6.2	8.8	10.6	5	7.1	8.15	5.45	12.25	12	7.65	15.25
22576	HFP	22131	22333	2	2.07115	12.3	NA	11.4	10.25	9.15	NA	5.25	11.9	5.8	9.6	10	NA	9.7	11.65	8.8	9.7	11.45	4.45	4.8	13.8	10.4	12.25	11.9	7.95	6.1	8.6	9.25	9.45	NA	NA	2.75	10.75	8.6	7.05	8.95	10.95	5.95	8.8	8.65	5.8	NA	13.3	8.2	15.15
22583	HFP	22131	22268	2	0	NA	NA	NA	NA	5.9	NA	1.5	NA	NA	NA	7.9	16.9	8.6	NA	NA	NA	9.7	1.65	1.9	12.5	11.7	NA	NA	NA	2.8	7.4	15.9	7.5	NA	NA	0.5	10.2	6.7	5.4	7.2	NA	NA	NA	6.1	3.7	16.4	8.2	NA	NA
22585	HFP	22131	22268	2	2.60005	11.05	12.3	9.85	9	8.1	NA	5.25	10.9	5.6	9.55	9.25	NA	8.8	11.8	8.45	8.7	10.2	4.75	4.55	10.9	10.3	11.9	11.9	7.3	4.9	7.35	11	9.2	NA	NA	3.55	10.25	8.45	7	7.7	10.3	4.6	6.6	8.15	6.65	7.75	10	7.55	15.55
22614	HFP	22287	22072	2	1.79564	11.7	12.8	10.5	9.55	8.25	NA	4.55	11.5	4.8	8	10.2	NA	8.9	11.7	9	9	10.55	3.75	4.2	12.35	9.65	12.5	11.55	7.6	5.35	7.95	9.7	7.8	NA	15.35	2.45	9.85	8	6.25	8.5	10.65	5.65	7.1	7.95	5.15	11.25	12.85	7.7	14.75
22616	HFP	22287	22096	2	0.529435	12.45	NA	10.75	10.2	9.3	NA	5.3	12.35	6.6	8.45	10.8	NA	10.3	12	9.9	9.65	11.3	4.2	4.8	13.3	11.2	14.1	12.35	8.75	6.2	8.9	11.45	10.05	NA	NA	3.7	11.05	8.6	7.65	10	11.8	6.65	8.8	8.85	6.7	11.7	13.6	9.15	15.4
22618	HFP	22287	22141	2	1.05003	12.95	NA	9.6	9.6	8.4	NA	5.2	12.3	5.45	8.2	10.3	NA	9.7	11.4	8.55	9.9	10.95	4.8	4.4	11.9	11	NA	11.15	7.7	5.5	8.85	8.95	9.65	NA	16.2	2.5	10.7	8.45	6.75	8.5	11.4	6.1	6.9	8.6	5.95	7.75	11.95	7.75	14.95
22623	HFP	22287	22141	2	2.15444	13.6	14.15	11.55	10.25	10	NA	4.95	12.45	6	8.75	11.1	NA	10.55	11.85	9.25	9.75	12	5.05	4.6	12.4	13.15	13.5	12.8	8.8	6.35	9.1	10.5	8.25	16.9	NA	2.75	11.8	8.75	6.95	9.2	11.75	6.2	9.45	9.2	5.75	8.85	13.55	8.4	15.4
22630	HFP	22118	22219	2	0.529435	13.3667	15.15	11.3667	10.5	9.56667	NA	5.26667	13.3	6.43333	7.66667	10.9667	16	11.2333	12	9.33333	11.0667	12.4667	5.16667	5.23333	14.7	14.1	13.5	12.7	8.16667	6.5	10.1667	10.8667	10.4	NA	16.5	2.53333	12.5333	9.23333	7.8	9.26667	12.2667	6.26667	9.25	10.2333	6.63333	12.6667	13.6333	8.73333	15.1
22633	HFP	22118	22219	2	2.97156	9.6	11.1	11.35	9.8	8.15	NA	4.55	10.15	5.4	7.85	9.55	NA	8.1	11.55	7.9	7.55	9.75	4.05	4.45	10.95	8.7	12.8	10.2	6.75	5.75	6.95	9.9	8.55	NA	15.9	2.3	8.65	7.7	6.05	7.35	10.25	6	7.4	7.7	5.85	10.8	12.75	7.1	14.55
22639	HFP	22118	22230	2	0.837234	12.65	14.95	10.15	9.35	8.7	NA	5.1	12.15	5.4	8.55	10.8	NA	10.1	11.6	8.9	9.75	11	4.1	4.6	13.4	11.15	12.4	12.1	7.95	5.6	8.5	9.2	9.7	NA	15.5	3.35	11.2	8.75	7.05	8.85	11.65	6.35	NA	9.5	5.7	13	12.5	8.1	15.55
22684	HFP	22056	22025	2	1.44453	11.95	14.15	10.95	10.2	9.35	NA	4.75	12.45	5.3	8.3	10.5	NA	9.8	11.9	9.05	9.55	11.35	4.2	4.65	13.2	10.25	12.8	11.8	7.95	5.95	8.4	10.2	9.75	NA	15.7	2.5	10.45	8.7	6.8	8.75	12	6.7	9	8.55	6.15	12.85	14.1	7.95	16
22685	HFP	22056	22025	2	1.89052	13.65	NA	10.7	9.5	8.85	NA	5.25	14.4	5.35	9.05	10.95	15.7	10.45	11.85	9.2	10.8	11.85	4.85	5.1	14.35	11.95	13.9	12.7	8.55	5.8	9.3	10.65	10.25	NA	15	3.15	12.6	9.4	7.5	9.35	10.7	5.6	7.4	9.25	5.8	12.75	12.55	8.45	15.9
22686	HFP	22056	22094	2	0.837234	13.1	14.15	11.45	10.1	9.5	NA	5.1	13.25	5.55	8.6	11.05	NA	10.45	12.3	9.05	10.75	11.9	4.4	4.5	14.45	12.95	13	12.6	9	6	9.45	10.6	10.15	NA	NA	2.75	12.1	8.8	7.55	9.7	11.85	6.3	NA	8.95	5.7	12.85	13.35	9.3	15.35
22700	HFP	22056	22157	2	1.05003	NA	15	11.1	10.2	9.35	NA	4.9	NA	5.15	8.7	10.75	NA	10.45	12.15	9.35	9.9	12.4	4.45	4.3	14.75	12.4	NA	13.05	9.55	6.05	9.4	9.3	10.25	NA	NA	3.35	12.6	8.75	7.15	10.05	10.9	5.4	NA	9.1	6	12.5	13	8.7	15.25
22702	HFP	22056	22122	2	2.10055	12.35	NA	11.55	10.15	9.2	NA	4.9	12.3	5.55	7.85	10.25	NA	9.7	12.1	8.75	9.65	11.55	4.35	4.5	13.25	10.85	12.9	11.7	8.05	6.05	8.55	10.15	9.4	NA	14.85	3.25	11.05	8.75	6.85	8.85	11.25	6.45	NA	8.7	5.6	12.65	13.05	8.15	14.9
22706	HFP	22099	22024	2	0.529435	12.4	NA	11.75	10.55	9.25	NA	4.8	12.45	5.95	9	10.6	NA	10.05	11.9	8.65	9.85	11.6	4.4	4.55	14.35	11.25	NA	12.15	8	5.95	8.95	10.45	9.85	NA	NA	2.8	11	8.95	7.25	9.15	11.25	5.7	NA	8.9	5.8	12.45	14	8.65	15.5
22707	HFP	22099	22024	2	1.68022	12.1	NA	10.55	9.45	8.95	NA	4.9	11.7	5.65	8.4	9.95	NA	9.7	11.95	8.2	9.35	11	3.85	4.5	12.35	10.5	NA	11.5	7.65	5.65	8.3	9.9	9.3	NA	NA	2.55	10.4	8.75	6.5	8.6	10.85	6	NA	8.5	5.4	11.55	12.55	7.75	15
22719	HFP	22099	22310	2	1.44453	13.45	NA	10.7	10.2	9.35	NA	4.9	13.25	5.95	8.35	10.7	NA	10.35	11.8	8.65	10.85	11.75	4.4	4.9	14.25	12.85	12.4	12.55	10.9	5.7	9.85	9.55	10	NA	15.4	3.3	12.35	9.15	8.15	12.05	11.25	5.2	8.95	9.1	6.2	12.15	13.35	11.95	14.95
22723	HFP	22099	22274	2	1.79564	13.45	14.85	10.6	9.8	9.05	NA	5.15	13	5.7	8.6	10.45	NA	9.75	12.65	8.8	10.2	11.35	4.6	4.9	13.65	10.95	13.1	11.85	7.85	5.55	8.8	10.05	9.8	16.8	16.7	3.5	10.9	9.1	7.35	8.65	10.65	5	7.6	8.9	6.3	12.2	12	8.45	15.55
22732	HFP	22099	22329	2	1.68022	13.5	15	10.55	10.05	9.4	NA	4.75	12.75	4.65	8.05	10.55	NA	9.8	11.8	8.2	10.25	11.15	4.55	4.4	14.15	11.9	13.05	11.65	7.6	5.85	9.1	10.65	9.8	NA	15.55	2.35	11.3	8.9	6.4	8.7	11.45	6.15	7.25	8.4	5.05	12.05	12.85	7.7	14.9
22734	HFP	22123	22187	2	1.21071	13	14.5	11.15	9.6	8.9	NA	4.9	12.3	6.2	8.5	10.5	NA	10.05	12.15	8.35	9.15	11.4	4.2	4.45	13.25	11.15	NA	12.3	7.9	5.85	8.45	10.15	9.7	NA	16.1	2.55	10.6	8.9	7	8.7	11.2	6.1	8.8	8.45	5.6	12.15	13.25	8.6	15.95
22744	HFP	22123	22332	2	1.74099	12	14.15	11.15	10	8.65	NA	4.75	12.05	5.65	8.35	10.05	NA	9.05	11.9	8.3	9.35	11.15	4.75	4.6	12.6	9.9	12.2	11.55	8.2	5.65	8.35	9	9.25	NA	14.75	2.55	10.1	8.4	7.15	9.25	10.55	5.15	7.55	8.35	5.9	11.9	12.75	8.65	14.85
22750	HFP	22123	22106	2	1.89052	12.2	15	10.8	9.55	8.65	NA	4.6	11.7	6.1	7.95	10.2	NA	9.35	11	8.05	9.3	11.05	4.45	4.35	13.05	10.4	NA	11.3	7.75	5.35	8.3	10.1	9.25	NA	NA	2.8	10.45	8.3	6.65	8.9	11.2	6.15	8.7	8.25	5.35	12.45	11.8	8.05	15.15
22752	HFP	22123	22284	2	2.15444	12.95	14.75	10.4	9.25	8.7	NA	4.65	12.55	5.6	8.15	10.45	NA	10.55	11.85	8.55	10.55	11.05	4.65	4.45	12.2	11.9	12.9	11.95	7.7	5.7	9.15	9.4	9.65	NA	16	3.25	11.55	8.1	7.15	9.1	12.35	6.45	7.5	8.55	7.3	8.15	12.1	8.15	16.5
22758	HFP	22123	22284	2	1.21071	11.6333	NA	10.9	9.63333	8.66667	15.2	4.8	11.8	6.86667	8.55	10.6	14	10.625	10.6667	8.525	9.775	11.3	4.85	4.35	11.2667	11.45	NA	11.5333	7.73333	6.15	8.575	10.7333	9.9	17.1	NA	2.4	10.4333	8.7	7.05	9.2	10.9333	6.2	NA	9.33333	6.1	9	12.55	7.93333	15.5
22767	HFP	22123	22134	2	2.30545	12.25	13.35	11	9.9	8.95	NA	5.1	11.95	5.65	8.25	10.7	NA	9.9	12.2	8.5	9	10.85	5.2	4.75	13.2	11.3	12.3	12	7.6	5.7	8.3	8.4	9.55	NA	15.8	2.65	10.6	8.5	7	8.55	10.55	5.3	8.05	8.65	6.6	12	12.2	8	15.6
22823	HFP	22172	22051	2	0.837234	13.3667	15.95	11.4333	10.3333	9.73333	NA	5.4	13.4333	5.2	8.53333	11.2333	15.9	10.6	12.6333	9.13333	10.1333	11.7333	4.33333	4.8	14.0333	12.7667	12.5667	12.6333	8.13333	6.23333	9.3	9.4	10.5	NA	16.65	3.46667	11.8333	9	7.1	9.43333	11.4667	6.1	9.25	9.6	5.36667	13.65	14.2333	8.6	14.8667
22832	HFP	22172	22226	2	2.68253	NA	NA	10.95	10.05	9.25	NA	5.1	12.25	5.85	8.55	10.7	NA	9.8	11.75	8.7	9.6	11.7	4.35	4.6	12.3	10.85	NA	11.8	7.8	6.05	8.8	10.4	9.85	NA	NA	3.45	11.2	8.7	6.95	8.8	11.4	6.2	NA	8.85	5.5	8.65	13	8.35	15.55
22837	HFP	22172	22234	2	0.837234	12.2	NA	11.55	9.4	8.95	NA	5.2	11.75	5.95	8.5	10.05	NA	9.25	11.85	9.1	9.45	NA	4.15	4.6	13.35	10.2	NA	11.25	9.4	5.5	9	10.3	8.2	NA	NA	2.5	10.3	7.95	7.2	10.25	11.1	6.05	NA	8.7	6.25	12.9	12.55	8.9	9
22849	HFP	22010	22059	2	1.05003	NA	16.1	11.3	11.65	10.4667	NA	5.275	13.8	6	9.75	10.8333	15.3	10.075	13.2	10.2667	10.55	11.6667	4.325	4.5	13.7	10.675	NA	12.3333	9.05	6.225	10.1333	10.2	8.375	21.3	16	2.55	11.7333	9.7	7.63333	8.75	12.9	6.825	NA	9.66667	6.225	13.7	13.0333	9.3	9.675
22859	HFP	22010	22256	2	1.05003	12.9	14.35	11	10.25	9.05	NA	4.95	12.6	5.6	8.05	10.6	NA	9.6	12.1	8.45	9.75	11.2	4.85	4.55	13.6	10.6	NA	12.25	7.95	5.7	8.95	9.35	9.65	NA	NA	2.5	10.95	8.25	6.75	8.9	10.8	5.7	NA	8.5	5.7	12.95	13.1	7.9	15.6
22865	HFP	22010	22357	2	1.79564	13.9	15	9.9	9.55	8.95	NA	5.25	12.45	5.45	8.2	10.9	NA	10.35	11.55	8.5	9.35	11.45	3.95	4.7	13.6	11.05	13.3	11.95	7.65	6	8.9	10.4	9.75	17.6	16.05	2.6	11.3	8.5	7.1	9	11.65	6.55	8.6	8.8	6.6	13.05	13.2	8.45	15.9
22871	HFP	22010	22165	2	1.74099	11.9667	13.25	11.5333	10.1667	9	NA	5.13333	11.7	6.06667	8.03333	10.2333	14	9.16667	11.8667	8.5	9.6	11.2333	4.73333	4.56667	13.2	10.0333	NA	11.5667	8.2	6.33333	8.73333	10.1667	9.5	16.1	NA	3.1	10.2333	8.43333	6.7	9.03333	11.6333	6.5	NA	8.36667	5.66667	13.3333	13.7	7.86667	15.4333
22874	HFP	22140	22237	2	2.49608	11.95	NA	10.8	9.7	8.9	NA	4.6	11.9	5.95	7.85	10.45	NA	9.85	10.75	8.4	9.75	10.95	4	4.45	12.75	10.9	NA	11.4	8.1	5.55	8.55	10	7.95	NA	NA	2.25	10.85	8.05	7.05	9.15	11.1	6	NA	8.9	5.9	11.75	11.55	8.65	9.05
22900	HFP	22140	22125	2	1.44453	13.1	15.2	11.7	10.65	9.65	NA	5.1	12.15	6.4	8.4	10.8	NA	10.25	11.8	9.35	9.45	11.6	4.9	4.6	13.8	10.95	NA	11.85	8.3	6.45	9	10.9	9.65	NA	NA	2.25	11.35	9.05	7	9.15	11.7	6.85	8.6	8.75	6.35	13	13.7	8.35	15.9
22902	HFP	22140	22125	2	1.21071	13	NA	11.1	10.0667	9.03333	NA	4.9	11.6	5.7	8.06667	10.1	15	9.56667	11.6667	8.46667	9.33333	10.9	4	4.46667	12.7667	10.3333	NA	11.5667	7.96667	5.76667	8.7	9.13333	9.46667	NA	NA	2.16667	10.5667	8.16667	6.63333	9	11.3	6.13333	NA	8.56667	5.96667	11.7	12.2333	8	14.9667
22917	HFP	22140	22116	2	2.77457	NA	NA	11.1	9.65	8.85	NA	4.5	NA	5.6	8.55	10.3	NA	9.7	11.9	8.4	9.65	NA	4.75	4.5	NA	12.55	NA	12.9	8.25	5.45	9.05	10.15	9.75	NA	NA	2.4	11.65	8.5	6.9	9.05	11.25	5.45	NA	8.55	5.45	12.6	11.95	NA	15.65
22924	HFP	22131	22236	3	1.93218	14.25	18	12	11.55	9.325	NA	4.925	13.25	6.1	9.4	10.6667	16.05	10.2	12.75	10.8333	9.8	10.9	4.675	4.15	13.3333	10.4	15.55	14.6	9	6.225	8.6	10.7	9.6	21.1	16.25	2.35	11.1333	8.9	6.7	8.825	12.9	7.6	10.4	9.4	6.55	13.7667	13.9333	9.3	17.65
22927	HFP	22131	22333	3	2.26041	NA	NA	9.73333	10.4	8.7	15.4	5.3	13.75	7.75	12	10.125	16.7	10.1	14.25	10.45	10.15	10.7667	4.875	4.45	11.8667	10.1	NA	12.625	9	5.575	8.8	9.3	9.5	21.4	NA	2.575	11.1	8.25	6.6	8.925	12.25	6.425	9.7	9.26667	6.225	8.2	13.2	9	18.7
22934	HFP	22131	22268	3	1.97684	16	16.1	8.16667	9.3	7.36667	NA	4.93333	14.5	5.1	7.2	9.3	17.2	9.33333	13.6	9.03333	10.9	10.4	4.6	4.23333	13.55	11.5667	NA	11.7333	9.4	4.46667	8.76667	17.05	9.3	NA	15.5	3.2	11.7	8.26667	6.53333	8.23333	11.8	4.66667	7.7	8.95	6.6	15.9	10.75	8.4	14.9
22935	HFP	22131	22268	3	0.590699	3.2	NA	NA	3.85	-2.4	NA	-7.1	-2.6	0.2	-2.35	-2.8	NA	-2.5	0.55	NA	-0.1	-2.85	-4.05	-2.45	-0.25	-3.45	4.45	NA	-3.65	-5.8	-3.05	4.4	-2.45	7.35	NA	2.3	-3.2	-3.45	-5.55	-4.2	-1.85	-2.3	-2.05	-2.4	-2.95	3.8	NA	-0.75	NA
22940	HFP	22131	22314	3	2.59233	11.7	NA	11.5667	10.8	9.75	NA	4.925	12.9333	6.45	9.86667	10.2286	15.4	10.375	11.0667	9.75714	9.37143	10.9857	3.6875	4.05	11.9286	10.65	NA	12.3333	8.45	6.075	8.725	9.74286	9.75	17.625	NA	2.7125	10.5571	8.48571	6.625	9.1625	12.7167	7.4	8.83333	9.05	6.25	8.87143	13.4833	8.35	16.0667
22944	HFP	22131	22314	3	0	NA	NA	10.2	NA	8.05	NA	4.05	NA	5.1	6.3	9	17	8.85	NA	8.1	8.75	11.2	3.9	3.45	11.5	9.15	NA	11.25	NA	5.35	8.15	9.35	8.5	21.4	NA	2.55	10.3	8.3	6	8.55	NA	5.15	NA	8	5.35	7.95	13.1	NA	NA
22953	HFP	22287	22202	3	0	NA	NA	12.2	11.65	10.5	NA	4.875	13.6	6.6	9.65	10.9667	15.1	10.05	12.6	11.65	9.5	11	4.775	3.95	11.6667	10.475	NA	13.25	9.15	6.3	9.36667	10.1333	9.75	15.9	NA	2.075	11.2667	9.16667	7.03333	8.85	13.15	7.73333	10.95	9.63333	7.33333	9.13333	13.8333	9	NA
22962	HFP	22287	22064	3	1.8292	NA	NA	NA	NA	8.5	NA	3.25	NA	NA	NA	9.5	15.8	9.3	NA	NA	8.4	10	2.55	3.05	11.3	9.85	NA	NA	NA	4.55	9	9.2	6.7	16.4	NA	1.45	10.1	7.7	7.1	8.35	NA	4.8	NA	7.6	6.5	8.1	11.6	NA	NA
22971	HFP	22287	22072	3	0.915833	16.2	NA	12.65	12.05	10.325	NA	5.175	15.05	7.55	9.8	11.3333	16.4	11.15	12.55	11.4667	11.575	11.8	4.45	4.45	13.4	12.525	15.3	14.9	10.1	6.65	10.15	10.6667	10.425	17.2	16.9	2.525	12.3	9.36667	7.075	9.9	13.5	7.1	10.4	9.9	6.475	8.7	14.7	9.5	17.1
22980	HFP	22287	22282	3	0.915833	15.4	16.15	11.9	11.35	9.525	NA	5.35	13.9	7.5	9.8	11.2667	15.3	9.75	13.75	10.9667	10.225	11.2	4.525	4.65	13.5333	10.45	NA	14.05	9.25	6.15	9.05	10.7667	9.85	18.6	17.1	3.175	11.4667	9.23333	7.53333	9.1	11.85	5.925	10.45	9.66667	6.6	13.2333	13.4667	9.15	18.4
22995	HFP	22118	22335	3	1.53428	NA	NA	NA	NA	7.6	NA	3.45	NA	NA	NA	9.3	14.8	8.05	NA	NA	7.95	10.2	2.8	3.7	12.3	8.55	NA	NA	NA	4.45	8	9.3	8	17.4	NA	1.45	9.3	7.7	6.2	8.55	NA	5	NA	7.6	5.1	12.6	11.8	NA	NA
22999	HFP	22118	22335	3	1.42814	NA	NA	NA	NA	7.8	22.5	3.15	NA	NA	NA	9.2	15.8	8	NA	NA	8.1	10.6	3.8	3.2	13.3	8.9	NA	NA	NA	4.65	8.3	10.8	8	20.8	NA	1.7	9.8	7.8	7	8.25	NA	2.8	NA	8.2	6	15.2	11.1	NA	NA
23008	HFP	22118	22148	3	1.88323	NA	NA	NA	NA	8.1	NA	3.4	NA	NA	NA	8.9	14.1	7.3	NA	NA	7.2	10	5	3.1	11.3	7.7	NA	NA	NA	4.6	7	10	7.45	16.5	NA	1	9.2	7.1	6	7.05	NA	5.8	NA	7.7	6.1	12.1	12.1	NA	NA
23016	HFP	22118	22273	3	1.70123	13.65	16.75	12.3	11.65	9.075	NA	5.2	12.7	7.7	10.4	10.5667	14.5	9.625	12.4	12.15	9.325	10.5333	5.025	4.475	12.3667	9.775	14.5	13.15	9.55	6.1	8.325	10.7667	9.425	16	17.45	3.05	10.7	9.23333	7.63333	9.425	12.4	6.775	17.1	9.13333	6.75	12.4	13.7667	9.7	17.7
23024	HFP	22056	22094	3	2.71347	12.9111	15.0875	10.8667	10.0778	9.51111	23.1	5.56667	12.9444	6.6	9.16667	10.6222	13.5	10.1111	11.8667	9.52222	9.53333	11	4.57778	4.37778	12.9333	11.2556	14.0667	12.5556	8.67778	6.02222	8.77778	10.5	9.61111	NA	14.9333	3.57778	11.1667	9.04444	7.54444	9.75556	10.8	5.82222	8.15	9.725	6.33333	10.5	13.7429	9.16667	13.0444
23028	HFP	22056	22127	3	1.13537	NA	16.8	11.85	11	9.73333	NA	4.8	13.35	6.65	9.45	10.6333	15.7	10.3333	13.55	12.2	10.1	10.8	4.125	4.1	13.3333	10.025	NA	13.85	9.15	5.575	9.03333	11.8333	9.35	19.6	16.7	2.2	10.9	8.9	7.4	9.2	11.35	6.2	8.75	9.16667	6.63333	16.9333	12.6	9.65	16.75
23050	HFP	22099	22024	3	2.38385	14.45	15.7	12.05	11.6	9.35	NA	4.9	12.55	7.35	10.6	10.4333	15.2	9.35	13.05	9.65	8.95	10.8667	4.05	4.25	12.2333	9.65	NA	11.9	9.3	6.2	8.225	10.6	8.125	22	17.1	2.275	10.5667	8.86667	6.9	9.125	12.4	7.1	10.5	9.1	6.625	12.2	14.3333	9.65	17.65
23057	HFP	22099	22038	3	1.62392	15	16.05	11.2	11.5	9.325	NA	4.775	14	6.5	8.6	10.35	16.5	10.05	13.6	10.55	10.45	11.1333	4.175	4.475	13.4667	11.1	NA	14.15	10.35	6	9.1	10.25	8.25	18.4	16.45	2.475	11.5333	8.85	7.1	9.775	10.9667	5.8	10.5	9.73333	6.075	13.3333	12.9667	10	18.05
23058	HFP	22099	22038	3	1.13537	NA	NA	NA	NA	10.1	NA	4.26667	NA	NA	NA	10.3	17.8	10.3	NA	NA	10.7	11.3	3.5	4.06667	13.2	13.5	NA	NA	NA	7.2	9	10.2	8.55	15.3	NA	1.76667	11.6	8.4	7.55	10.25	NA	9.2	NA	8	6.2	12.5	13.8	NA	NA
23061	HFP	22099	22310	3	2.18328	NA	NA	NA	NA	7.7	NA	3.55	NA	NA	NA	9	13.6	7.45	NA	6.6	7.45	9.7	2.6	3.15	11	7.7	NA	NA	NA	4.75	7	8.6	7.8	16.5	NA	1.2	8.7	7.7	6.9	8	NA	5.7	NA	7.6	5	11.1	12.1	NA	NA
23064	HFP	22099	22274	3	2.52095	NA	NA	10.5	9.3	8.7	NA	4	NA	5.55	7.1	9.15	15.7	8.4	NA	8.2	9.5	11.2	3.2	3.8	13	9.2	NA	11.1	7.1	5.05	8.45	9.55	8.8	NA	NA	2.6	9.75	8.05	6.6	8.25	NA	4.85	NA	8.4	5.55	11.85	13.3	NA	NA
23076	HFP	22123	22332	3	1.62392	NA	NA	NA	NA	7.35	NA	3.65	NA	NA	NA	9.2	14.6	7.85	NA	NA	8.35	10.1	3.5	3.3	12.3	8.8	NA	NA	NA	4.5	7.45	8.7	8.1	16.9	NA	2.2	9.6	7.9	6.6	7.5	NA	4.85	NA	7.4	4.95	12.6	11.9	NA	NA
23099	HFP	22104	22052	3	1.70123	NA	NA	NA	NA	8.6	NA	3.8	NA	NA	NA	9.2	13.8	8.4	NA	NA	7.3	10	3.2	3.1	11.3	8.3	NA	NA	NA	4.65	7.4	9.7	7.9	16.6	NA	1.1	9.4	8.1	6.3	7.4	NA	4.7	NA	7.8	6.5	11.4	12.6	NA	6.7
23107	HFP	22104	22076	3	0	15.7	16.5	12.2	11.45	9.5	NA	5.2	13.4	6.95	9.85	11.0667	17.2	9.9	13.4	10.475	10.8	11.2667	4.575	4.5	13.8333	10.55	14.95	14.25	8.43333	6.075	9.65	9.73333	9.6	24	15.25	2.55	11.5	9.16667	6.55	8.9	11.7	6	NA	9.63333	6.225	17.3	13.2	8.6	17.45
23108	HFP	22104	22345	3	0.915833	NA	NA	9.4	NA	8.05	NA	3.9	NA	4	6.9	9.4	15.2	8.8	NA	8	8.45	10.6	3.75	3.4	12.5	9.25	NA	10.4	NA	4.95	7.55	8.75	8.7	21.7	NA	1.5	9.9	7.75	6.1	8.45	NA	5.85	NA	8	5.7	12.7	12.7	NA	NA
23110	HFP	22104	22345	3	1.70123	15.7	17.85	12.3	11.8	9.575	NA	5.3	13.95	6.16667	9.5	10.3	16.8	10.025	13.1	10.075	10.85	11.2	4.425	4.5	14.2333	10.475	14.55	13.9	9.05	6.225	9.75	9.2	9.7	17.1	16.95	2.45	11.2333	8.425	6.6	8.975	12.5	6.6	NA	9.53333	6.35	16	14.0667	8.95	17.55
23118	HFP	22104	22156	3	0.915833	NA	NA	NA	NA	7.85	NA	3.3	NA	NA	NA	9.6	15.3	8.25	NA	6.6	6.9	10.4	2.45	2.8	12.1	9.05	NA	9.6	NA	4.6	7.15	9.8	7.9	15.8	NA	1.55	10.1	8	6.6	7.2	NA	5.9	NA	7.9	4.55	11.9	11.7	NA	NA
23120	HFP	22104	22156	3	0.915833	NA	NA	NA	NA	6.6	NA	3.4	NA	3.7	NA	8.7	16.8	7.5	NA	7.7	8.15	9.6	3	2.9	11.4	7.85	NA	NA	NA	3.7	6.85	8.8	7.4	21.1	NA	2.05	8.9	7.5	5.8	6.9	NA	4.55	NA	7.3	4.6	11.2	10.6	NA	NA
23127	HFP	22104	22132	3	1.13537	15.3	16.6	11.525	11.1333	9.65	NA	5.325	13.6	6.56667	8.1	10.15	15.7	9.7	11.9	9.6	9.6	11.2667	5.3	4.75	12.675	10.2	14.3	12.325	8.275	6.475	9.05	9.3	9.675	NA	16.75	2.5	10.55	8.7	6.875	9.325	12.75	7.125	NA	9.5	6.325	12.225	14.0667	9.25	16.4333
23129	HFP	22104	22363	3	0.915833	11.5	13.2	12	10.95	9.2	NA	4.85	11.1	6.3	8.7	9.85	NA	8.8	12.1	8.75	8.85	11	4.25	4.8	11.95	9.55	NA	10.6	7.8	5.85	8.35	9.85	9.2	NA	NA	2.45	9.65	8.45	6.5	8.8	11.35	6.3	NA	8.1	6.1	12.1	13.25	7.95	14.7
23152	HFP	22172	22226	3	2.28349	14.4	17.2	12.6	11.75	10.5	22.5	4.65	13.25	7	9.7	10.6333	15.1	10.025	13.3	12.55	9.9	11.1333	4.4	4.3	13.4667	10.075	15.1	12.7	9.65	6.3	8.775	10.8	9.6	22.8	17	3.125	11.1333	9.06667	6.83333	9.075	12.15	5.9	17.9	9.43333	6.1	13.3333	13.8667	8.85	18.2
23159	HFP	22172	22306	3	2.45029	NA	NA	9.7	NA	7.9	NA	3.6	NA	NA	6.3	8.7	19.4	8.4	NA	7.7	8.05	10.5	5.05	3.4	11.65	8.9	NA	9.9	7	5.1	7.7	9.05	8.15	NA	NA	2.4	9.9	7.55	5.75	8.7	NA	4.4	NA	8.4	4.5	11.8	12.2	NA	13.6
23166	HFP	22172	22272	3	1.29893	NA	NA	NA	NA	8.1	22.3	3.4	NA	NA	NA	9.6	14.2	8.35	NA	NA	7.1	10.1	3.2	3.25	11.4	9	NA	NA	NA	4.75	7.1	9.6	8.35	21.5	NA	1.8	9.7	7.6	6.5	7.3	NA	4.8	NA	7.7	6.1	11.5	11.9	NA	NA
23177	HFP	22010	22059	3	0.915833	NA	NA	NA	NA	6.6	NA	3.2	NA	NA	NA	7.8	17.1	7.45	NA	8.15	8.65	10	2.8	2.8	12.1	8.05	NA	10.55	NA	3.75	7.45	7.4	7.35	NA	NA	1.3	8.9	7.5	4.75	7.3	NA	4.4	NA	7.5	4.4	11.8	11.7	NA	NA
23179	HFP	22010	22256	3	2.27593	11.6333	NA	10.7667	9.93333	8.96667	NA	4.6	11.3667	6.03333	8.13333	10	14.9	9.03333	11.1	8.06667	9.16667	10.8	4.8	4.3	12.7667	9.93333	NA	11.1333	7.46667	6	7.93333	9.9	9.4	21.3	15.15	2.4	10.1667	8.2	6.83333	8.23333	10.9	5.73333	7.75	8.56667	5	12.7	12.8	7.8	15.3333
23186	HFP	22010	22351	3	2.28349	13.25	15.1	12.35	12.15	9.96667	NA	4.85	12.3	7.55	9.8	9.96667	13.2	8.65	11.95	11.5	8.8	10.6333	4.575	4.15	12.6667	8.75	15.1	13	8.8	6.375	7.875	10.2	8.825	14.9	16.65	2.2	9.96667	8.8	6.63333	8.575	12.45	7.6	9.35	8.76667	7.03333	12.8333	14.3667	8.6	17.9
23206	HFP	22140	22337	3	2.01787	NA	NA	NA	NA	8.4	NA	3.45	NA	NA	NA	8.6	16.7	7.75	NA	NA	7.8	10	2.8	3.15	11.2	8.25	NA	9.4	NA	4.65	7.65	8.4	7.4	15.1	NA	1.25	9.7	8	6.2	7.4	NA	3.6	NA	7.6	4.5	11.1	11.2	NA	NA
23215	HFP	22140	22348	3	0.590699	15	16.8	12.4	11.7	10.2667	NA	4.75	13.35	7.45	9.75	10.8667	15.3	9.85	13.1	11.8	9.025	11.3333	4.75	4.35	13	10.225	NA	14	8.75	6.075	9.16667	10.7333	9.475	17.2	17.1	2.275	11.2	9.16667	7.3	8.65	11.9	5.65	10.65	9.3	5.85	13.1333	14.2	9.05	17.85
23227	HFP	22140	22206	3	1.93218	NA	NA	12.2	NA	10.4333	NA	4.7	NA	6.3	9.6	10.7667	15.3	10	11.9	11.35	9.175	11.1	4.075	3.925	12.45	10.15	NA	12.5	8.5	5.975	9.36667	10	9.525	NA	NA	1.95	10.8	9.26667	6.9	8.825	12.1	6.425	NA	9.36667	6.7	12.1	13.25	8.4	NA
23229	HFP	22140	22206	3	1.78983	15.65	17.85	10.825	10	9.35	NA	5.225	13.8	6.5	8.66667	10.35	16.1	10.225	14.35	11.475	10.625	11.4	4.45	4.425	12.875	10.7	15.55	13.075	8.16667	5.9	9.175	10.1	9.85	NA	17.4	2.875	10.825	8.575	6.9	9.05	10.3333	5.475	NA	9.53333	6.275	11.95	14.0667	9.25	16.4333
23242	HFP	22118	22273	3	2.15444	NA	NA	NA	NA	8.25	NA	3.85	NA	NA	NA	10.7	18	9.5	NA	7.85	9.65	11.8	3.15	3.65	13.9	13.15	NA	NA	NA	5	9.9	9.65	9.05	17	NA	3.9	12	8.4	6.2	8.6	NA	4.65	NA	8.9	4.8	12.5	12.4	NA	NA
23244	HFP	22123	22154	3	0.590699	14.55	15.35	11.975	10.6	9.625	NA	5.15	11.6667	6.45	8.575	9.925	14	9.35	11.15	9.325	9.225	11.0667	6.7	4.625	12.825	9.725	NA	12.1	7.975	6.575	8.7	8.9	9.55	16.9	16.5	4.45	10.075	8.4	6.6	8.875	11.425	6.85	11.3	9.2	6.325	12.9	13.05	8.13333	16.5667
26102	LFP	29444	29295	3	0	10.8667	11.9	10.9333	11.5667	8.8	NA	5.16667	11.3333	5.5	9.16667	10.4667	8.56667	9.1	11.3667	9.5	5.9	10.9	5.86667	3.43333	10.4333	9.36667	NA	9.33333	9.93333	4.26667	6.46667	16.6	7.86667	17.1	NA	4.73333	9.8	9.2	7.4	10.8333	10.2667	4.8	NA	8.43333	6.33333	8.1	13.0333	10.2333	7.53333
26103	LFP	29444	29295	3	0.915833	12.7	15.85	13.35	12.55	9.9	NA	4.875	13.3	7.45	11.25	11.1667	9.13333	10.6667	11.75	12.25	6.13333	10.5	6.175	3.225	10.6667	10.5	14.35	11.1	11.35	4.725	6.93333	17.4667	7.85	16.3	NA	2.83333	10.4333	9.7	7.76667	11.5	12.05	6.6	NA	9.46667	10.2333	8.9	13.2667	11.3	10.75
26109	LFP	29444	29324	3	0	NA	10.5	10.15	9.15	6.6	22.7	3.9	11.2	4.55	9.35	9.5	10.4	8.5	10.55	10.55	6.2	10.4	5.45	2.5	10.05	8.5	NA	7.95	8.85	3.2	6.55	16.8	6.6	21.2	NA	3	9.25	8.45	7.1	10.35	8.85	3.45	NA	8	4.6	7.25	10.4	NA	7.45
26114	LFP	29167	29447	3	0	NA	NA	NA	NA	8.7	15.3	3.3	NA	NA	NA	9.1	9.5	7.75	NA	NA	4.9	10.5	5.4	2.15	9.4	8.2	NA	8.4	NA	3.85	6.7	15.3	5.85	17.1	NA	2.25	9.7	8.7	7.2	8.75	NA	3.95	NA	7.5	5.5	7.2	12.1	NA	5.7
26116	LFP	29444	29486	3	0.590699	11.225	14.9625	12.1875	12.0625	10.0556	16.3	5.28	12.85	7.2875	10.25	11.4889	9.63333	10.14	11.3125	10.8125	6.93	11.4444	5.92	3.28	10.6556	10.33	13.2	10.3111	10.5625	6.16	7.54	14.75	7.88	16.54	14.9143	3.08	10.7333	10.1333	7.96	11.21	11.5	6.03	10.4	9.475	6.93333	7.47778	13.4667	11.05	8.65556
29508	LFP	29250	29302	1	0	12.1	13.7	11.1	11.5	9.3	16.6	4.9	12.1	6.2	9.6	11.3	14.3	9.93333	10.9333	9.73333	9.3	11.8	6.46667	3.56667	10.8	10.6333	NA	11.9333	8.53333	5.73333	8.46667	16.5	7.8	17.3	NA	4.46667	10.8333	10	6.9	9.8	11.4333	6.23333	NA	8.76667	6.1	8.06667	13.3667	9.9	8.86667
29510	LFP	29250	29302	1	0.529435	12.25	12.3667	11.9667	11.7	9.9	NA	5.1	12.7333	6.53333	10.175	12.575	NA	10.925	11.125	10.275	10.475	11.575	6.9	2.975	10.675	11.625	NA	13.2	9.625	5	9.15	NA	7.525	NA	NA	2.275	11.5333	9.85	7.15	10.55	11.4333	6.6	NA	9.8	5.95	7.6	13.5333	10.6	8.75
29516	LFP	29250	29150	1	0.529435	10.8	NA	9.86667	11.2667	9.5	NA	4.9	NA	6.76667	8.66667	10.7667	NA	10.5667	9.73333	9.23333	7.45	NA	6.1	3.025	10.8667	11.35	NA	11.2333	9.96667	4.85	8.375	NA	7.375	NA	NA	2.45	10.7667	9.8	8.75	11.3	11.9333	6.425	NA	8.65	6	7.43333	12.4	NA	7.725
29519	LFP	29025	29321	1	0	9.9	12.55	11.75	11.1	8.3	NA	5.15	11.35	6.9	9.65	10.8	8.75	9.8	11.1	9.55	6.45	10.85	6.25	3	9.25	9.6	12.35	9.85	10.4	4.45	7.15	NA	7.75	NA	NA	4.8	8.25	9.45	7.45	10.85	11.1	6	NA	8.5	6.15	7.3	13.5	10.35	8.95
29522	LFP	29025	29199	1	1.05003	10.8	13.35	11.05	11.5	9.45	NA	5.65	12.4	5.25	9.55	11.2	10.15	10.95	10.8	9.5	7.1	11.55	6.65	3.55	11.55	10.6	11.85	10.8	11	4.8	8.05	NA	7.95	NA	NA	2.45	8.55	10.35	7.75	11.85	11.05	5	NA	8.8	6.3	8.05	13.1	10.8	9
29523	LFP	29025	29199	1	0.837234	8.95	12.25	10.65	11.45	8.3	NA	4.8	11.75	6.05	9.35	10.85	8.1	10.25	10.6	9.4	6.05	11.25	6.25	3.8	10.85	10.65	12.6	10.5	9.95	4.2	7.1	15.25	7.9	NA	14.05	4.45	11.3	9.7	7.85	10.9	10.7	5.7	14.4	8.6	6.45	7.85	12	10.2	7.75
29525	LFP	29046	29311	1	0.837234	12.25	13.7	11.8	11.9	9.75	NA	5.25	14.1	5.8	9.7	12.7	NA	11.85	10.85	9.95	8.4	12.2	5.95	3.5	12.8	12.25	11.8	10.1	9.9	4.9	9.1	NA	7.75	NA	NA	2.85	7.6	10.8	7.65	11.1	11.45	5.2	NA	9.2	5.3	8.15	13.8	12	9
29527	LFP	29046	29311	1	0.529435	10.8	13.4333	11.3333	11.9	9.5	NA	5.6	13.4	5.43333	9.66667	12.3667	10	11.3333	11.4	9.9	7.4	11.9333	6.4	3.26667	11.5333	11.6333	11.7333	10.2	9.7	5.2	8.1	17.7	7.86667	21.8	14.8	2.86667	7.86667	10.1333	7.53333	11.2667	11.7667	5.9	NA	9.33333	5.93333	8	13.85	10.7333	8.4
29535	LFP	29075	29044	1	1.21071	14.1	12.7	10.55	11.5	9.7	NA	5.3	12.9	5.4	9.55	11.4	NA	10.75	11	9.45	9.1	11.5	7	2.9	10.9	10.55	11.55	11.8	10.2	4.95	9.05	17	8	NA	14.65	4.85	8.45	10.55	7.85	10.65	11.4	6.25	NA	8.8	6.3	6.25	12.5	11.25	8.75
29543	LFP	29075	29171	1	1.33873	NA	NA	11.55	11	8.6	NA	4.05	NA	6.15	7.85	11.3	NA	11.45	9.9	9.2	8.65	NA	5.75	2.8	NA	11.15	NA	12.05	9.45	5.15	8.75	NA	7.3	NA	NA	4.05	7.7	9.85	6.85	10.65	NA	5.15	NA	8.05	4.65	7.95	NA	NA	8.9
29548	LFP	29075	29206	1	1.05003	11.05	12.7	11.2	12	9.25	NA	5.15	11.9	6.6	9.6	11	9.1	10.35	10.75	9.85	6.75	11.55	6.75	3.45	10.8	10.85	12.35	10.95	9.65	5.35	7.15	16.1	8.2	NA	NA	2.4	10.6	10.35	8.2	10.6	11.35	6.75	NA	8.75	6.4	7.3	13.05	10.35	15
29552	LFP	29176	29049	1	0	11.65	13.15	11.45	11.5	9.05	NA	5.1	13.15	6.15	9.75	11.4	10.65	12.15	10.95	9.7	7.6	12.05	6.75	3.75	12.6	13.3	11.9	10.7	9.8	4.4	8.45	16.3	8.05	NA	NA	2	12.15	10.15	7.4	10.65	11.85	6.1	NA	9	6.1	8.5	13.45	11.25	8.2
29553	LFP	29176	29101	1	2.12825	10.9	13.1	11.25	11.25	8.35	NA	4.95	11.4	6.3	9.4	9.7	8.5	9.8	10.7	8.85	5.45	10.5	6.2	2.95	9.35	9.9	11.4	9.55	8.7	4.55	6.1	15.75	7.25	NA	NA	1.95	7.9	9.25	7.35	9.9	10.55	6	NA	8.35	5.35	7.1	13.25	9.8	8.55
29555	LFP	29176	29101	1	0.837234	NA	13.1	10.65	10.65	9.65	NA	5.05	13.6	6.75	9.65	10.75	NA	12.35	10.6	9.4	8.15	11.45	4.65	3.75	13.25	12.2	11.2	12	9.7	4.2	8.7	NA	7.55	NA	NA	2.75	12.3	9.95	7.8	10.8	11.95	5.85	NA	8.6	5.2	7.85	13.1	11.45	8.8
29556	LFP	29214	29024	1	0	12.8	13.75	11.4	11.7	9.15	NA	5.35	13.4	7.3	9.9	10.75	NA	11.55	11.25	9.8	8.2	11.9	7.2	3.35	11.65	12.55	12.2	11.1	10.15	4.45	8.55	NA	7.85	NA	NA	3.15	8.6	10.2	8.05	11.45	11.55	5.55	NA	9.45	6.6	6.7	13.35	11.5	9.05
29559	LFP	29214	29300	1	1.05003	11	13	11.1	11.9	9.8	NA	5.6	13.6	6.75	9.65	11.75	10.3	10.8	11.5	9.75	7	11.55	5.1	3.75	11.35	11.25	12.6	9.5	10.85	4.55	7.7	16.8	8.15	NA	14.1	3.15	11.3	10.15	9.1	11.65	11.6	6.2	NA	9.05	5.95	6.9	13	11.15	7.9
29562	LFP	29214	29406	1	0.529435	12.1	12.5	11.8	11.6333	9.76667	15.3	5.3	11.9667	7.36667	9.43333	11.0667	14.8	9.86667	10.8333	9.26667	8.43333	11.2333	6.7	3.6	10.8667	10.1333	NA	10.6	9.36667	5.23333	8.43333	17.4	8	18.7	NA	2.76667	10.3333	9.8	7.53333	10.2667	11.4	6.5	NA	8.5	7.06667	7.96667	13.6333	10.35	9.23333
29572	LFP	29459	29323	1	1.68022	11.3	12.95	11.15	11.5	9.45	NA	5.2	13.65	7.15	9.75	12.75	10.75	11.2	10.9	9.65	7.5	11.95	6.8	2.9	10.7	11.75	12	10.85	10.05	4.55	8.1	NA	8.25	NA	14.4	2.95	11.7	10.95	7.75	11.1	11.35	6	NA	9.05	5.65	6.9	13.05	11.2	9.2
29587	LFP	29167	29309	1	1.44453	12.2	11.7	11.3	11.1	8.55	NA	4.85	11.05	6	9.3	10.45	NA	9.75	11	9.3	8.35	10.45	6.3	2.7	9	9.35	NA	9.7	8.2	3.9	7.9	NA	7.55	NA	NA	2.65	7.9	9.3	6.6	9.3	10.4	5.45	NA	8.1	5.9	6.4	12.3	9.4	8.7
29594	LFP	29167	29180	1	0.529435	NA	NA	NA	NA	8.3	16.5	4.1	NA	NA	NA	12.3	16.7	10.4	NA	NA	8.8	11.9	5.4	2	10.8	10.55	NA	NA	NA	4.25	9.6	16.8	7.2	16.6	NA	2.85	8.3	10	7.15	10.2	NA	5.75	NA	8.5	4.5	6.5	13.8	NA	7.05
29597	LFP	29167	29202	1	1.44453	11.25	13.1	10.95	11.45	9	NA	5.5	13.35	7.05	10.1	12.45	NA	11.35	11.6	9.3	7.5	11.85	7.1	3.85	12.1	10.65	NA	9.55	11.2	4.1	8.5	16.1	8.05	NA	NA	3.35	11.65	10.4	9	11.85	10.35	5.6	NA	8.9	6.85	7.7	12.75	12.35	8.95
29604	LFP	29444	29324	1	0	11.25	13.15	10.7	10.8	9.4	NA	5.15	13.6	6.1	9.35	12.7	10.4	12.35	10.1	9.95	7.15	12	6.05	3	11.25	12.45	NA	9.9	10.75	4.25	8.2	15	8.05	NA	15	2.85	12.1	10.25	8.85	12.1	12.55	6.3	NA	9.15	6.7	7.05	12.6	11.4	15.85
29606	LFP	29444	29168	1	0	11.55	13.3	10.45	10.65	9.55	NA	5	13.85	7.05	9.6	11.25	11.05	11.2	10.7	9.65	7.9	11.75	6.1	3.1	11.2	12.65	11.3	10.2	10.7	4.15	8.2	17.1	7.95	16.6	15.05	2.75	8.4	10.05	8.35	11.75	11.35	5.75	NA	8.85	6	6.8	12.4	11.75	7.8
29611	LFP	29250	29001	2	1.21071	11.25	12.9	10.1	11.4	8.7	NA	5	NA	5.9	9.3	12.15	NA	10.2	10.6	9.55	8.05	NA	6.4	2.1	10.9	11.75	NA	12.05	10.55	5.55	8.6	NA	7.65	NA	NA	4.5	11.95	10.55	7.75	10.95	12.2	6.4	NA	8.85	7.2	6.5	NA	NA	8.75
29633	LFP	29250	29150	2	1.05003	12.55	13.4	11.3	12.4	9.4	NA	5.1	12.25	5.3	9.8	11.9	NA	10.5	11.1	9.6	8.95	11.55	6.85	2.9	10.15	10.65	11.85	10.8	8.55	5.9	8.6	17.2	7.9	16.8	NA	2.35	10.85	9.95	6.75	9.55	11.3	6.35	NA	9.05	6.25	7	13.75	10.1	8.05
29638	LFP	29025	29274	2	0.837234	10.5	12.4	11.05	11.6	8.85	NA	5.5	12.4	5.25	9.6	12	9.7	10.55	11.65	9.65	7.25	11.4	6.9	3.4	11.05	11	12.15	10.95	10.45	4.9	7.7	NA	7.8	NA	14.7	4.9	8.7	9.95	8	10.8	11.2	5.8	NA	8.8	6.6	7.7	13.45	11.55	8
29649	LFP	29025	29182	2	0	10.9	12.95	11.2	11.3	8.65	NA	5.15	12.5	6.9	9.6	11.45	NA	10.75	11.4	9.75	6.75	NA	6.45	3.2	11.05	11.45	NA	9.75	9.85	4.8	7.55	NA	8.1	NA	NA	3.85	8.6	9.8	8	10.4	11	5.3	NA	8.8	6.4	7.05	12.85	11.25	7.7
29653	LFP	29025	29199	2	0.529435	10.8	14	10.1	11.15	8.85	NA	5.35	12.15	7	9.7	11.25	10.15	10.25	11.1	9.6	7.4	11.4	6.3	3.5	10.8	10.75	12.5	10.15	10.6	5.1	7.9	NA	8.3	NA	14.3	3.15	11.25	10	8.1	11.45	11.75	6.75	NA	9.15	8.75	7.65	13	11.3	9.2
29659	LFP	29046	29311	2	0	10.4667	14	11.675	12.3	10.425	NA	5.4	12.2	5.9	9.675	11.575	9.43333	10.625	11.625	9.975	7.45	11.725	6.5	3.025	10.4	10.575	11.8	10.35	10.85	5.1	8.075	16.45	8.25	NA	14.3	4.5	7.8	9.375	7.925	11.55	11.8	6.725	NA	9.7	6.175	7.35	13.55	11.3	9.625
29662	LFP	29046	29148	2	1.05003	12.6	13.2	10.7	11.25	9.85	NA	5.25	12.7	5.25	10.25	11.3	10.8	10.45	11.5	9.45	7.4	11.7	6.75	2.85	11.05	10.5	11.7	9.7	8.65	4.45	7.85	15.9	8.1	NA	NA	3.15	7.7	10	6.7	9.75	11.15	5.35	NA	8.9	5.45	6.7	13.1	10.5	9.05
29665	LFP	29046	29198	2	0	10.8667	13.4333	11.225	10.9333	9.275	NA	5.7	12.8667	6.725	10.15	12.675	9.8	12.05	11.425	10.225	7.75	12	7.4	3.4	11.575	11.525	11.45	10.025	9.925	5.725	8.55	NA	8.575	NA	NA	3.15	9.125	11.125	8.3	11.075	11.15	5.7	NA	10.3333	7.25	7.025	13.15	11.1	8.15
29689	LFP	29075	29349	2	1.21071	10.7	12.3	10.3	10.45	9.5	NA	4.95	13.25	6	9.1	11.3	NA	10.75	10.2	9.35	7.25	11.4	6.1	2.95	11.45	10.7	10.9	9.95	8.9	4	8.1	NA	7.8	NA	NA	1.9	8.05	10.05	7.2	10.45	12.4	5.95	NA	8.35	6.65	7.7	12.7	10.55	15.95
29706	LFP	29176	29101	2	0.529435	9.9	12.3	11.3	11.9	9.1	NA	4.65	NA	5.75	9.5	10.25	NA	10.3	10.65	9.65	5.95	NA	4.45	3.15	10.85	10.55	NA	10.65	10.3	5.35	6.85	NA	7.3	NA	NA	2.7	10.85	9.5	8.25	11.15	10.85	5.5	NA	8.35	5.4	7.55	NA	NA	9.05
29720	LFP	29214	29300	2	1.05003	12.35	13.6	11.25	11.9	8.75	NA	5.15	12.55	5.65	9.6	10.65	10.5	10.4	11.25	9.4	7.05	11.55	6.15	2.8	10.7	10.25	11.95	10.45	10.35	4.95	7.45	NA	7.65	NA	NA	4.7	10.6	9.8	8.15	11.3	10.7	5.45	NA	8.75	5.75	6.8	13.25	10.8	7.8
29724	LFP	29214	29406	2	1.05003	NA	NA	11.2	11.05	9.2	NA	4.45	NA	6.25	9.45	10.55	NA	10.1	10.4	9.25	6.15	NA	4.4	2.65	9.45	10.2	NA	10.1	9.05	4.7	6.55	NA	7.2	NA	NA	1.95	10.05	9.25	7.2	9.8	10.75	5.9	NA	8.05	5.55	7	NA	NA	8.85
29734	LFP	29214	29410	2	1.21071	11.3	12.6	11.9	11.85	8.5	NA	4.9	11.6	6.25	9.3	10	9.65	9.65	10.25	8.95	6.3	10.95	6.35	3.4	10.15	9.8	11.15	9.95	8.2	4.65	6.8	16.1	7.65	NA	NA	4.35	7.9	9.4	6.65	9.35	10.75	5.3	NA	8	5	7.85	13.6	9.55	15.05
29749	LFP	29459	29352	2	1.74099	NA	NA	NA	NA	10.7667	16.4	4.875	NA	NA	11.05	11.1	8.8	9.75	10.7	12	6.5	10.7	5.9	2.1	9.63333	9.775	NA	11.95	10	5.075	7.275	15.8	7.525	16.4	NA	2.35	9.4	9.95	7.26667	10.05	12.6	7.225	NA	8.96667	6.86667	7.86667	13.4	10.5	9.2
29755	LFP	29459	29477	2	0	NA	NA	NA	NA	7.8	15.4	3.83333	NA	NA	NA	9.2	14.2	7.96667	NA	NA	NA	9.9	4.73333	1.53333	7.7	9.05	NA	NA	NA	4.73333	7.1	15.2	6.53333	16	NA	1.5	8.4	8.2	5.8	7.5	NA	NA	NA	7	5.2	7.4	12.8	NA	NA
29758	LFP	29459	29435	2	0.529435	9.7	12.8	11.4	11.75	9.2	NA	5.55	12.3	6.6	9.95	11.55	8.5	10.25	11.55	9.85	6.45	11.85	5.25	3.65	11.25	10.85	12.2	10.4	9.75	4.85	7.3	16.8	8.65	NA	NA	4.85	10.85	10	7.75	10.7	11.05	5.65	NA	8.95	6.25	8.3	13.6	10.95	7.75
29765	LFP	29459	29244	2	0.837234	11.5	13.2	11.75	11.75	10.05	NA	4.95	NA	6.85	9.9	12.3	NA	10.85	10.95	9.8	8.15	NA	6.6	2.65	12	12.1	NA	13.05	10.1	4.35	8.75	NA	7.8	NA	NA	3.05	12.35	10.5	7.9	11.3	11.15	5.8	NA	9.2	6.05	7.15	NA	NA	8.95
29766	LFP	29403	29030	2	1.21071	12.35	13.45	10.4	11	9.6	NA	5.15	12.4	6.2	9.45	11.35	NA	10.3	10.8	9.5	7.05	11.4	6.4	2.65	10	10.3	NA	10.35	10.65	4.35	7.45	NA	7.85	NA	NA	2.9	10.6	9.95	8.15	10.95	11.55	6.3	NA	8.75	7.15	6.7	13.2	11.3	15.1
29767	LFP	29403	29030	2	0	NA	13.6	11.5	11.45	9.4	NA	5	13.2	5.95	9.45	12.25	NA	11.4	10.8	9.55	7.95	NA	6.75	2.65	11.05	11.45	NA	12.65	10.7	5.15	8.2	NA	7.9	NA	NA	4.55	11.2	10.35	8.25	11.45	11.55	6.1	NA	9	6.9	6.95	13.5	NA	9.05
29783	LFP	29403	29256	2	1.21071	13.5	14.45	11.4	11.6	10.1	NA	4.95	12.1	6.15	9.6	11.5	NA	10.3	11.15	9.4	9.1	11.8	6.5	3.3	11.15	10.6	12.1	10.95	9.5	4.75	8.55	16.6	7.85	NA	NA	2.05	10.85	9.95	7.5	10.6	11.2	5.55	NA	8.75	6.5	8.2	14.1	10.6	15.6
29789	LFP	29167	29309	2	1.74099	NA	13.8	11.8	11.75	9	NA	5	12.05	5.8	9.15	10.9	NA	9.95	10.5	9.1	8.65	11.1	5.85	2.7	9.75	9.95	10.5	9.6	9.25	4.95	8.45	NA	7.1	NA	NA	2.25	10.3	9.25	7.05	10.25	10.55	5.4	NA	8.35	5.15	6.8	13.1	10.35	7.7
29796	LFP	29167	29115	2	0.529435	12.6	12.1333	11.5667	12.3333	9.7	NA	5.23333	11.8	5.86667	9.66667	11.1667	14.8	10.4	11.3667	9.7	8.8	11.7667	6.8	2.9	9.9	10.3667	12.2667	10.2333	10.8	5.23333	9.03333	16.8	8.23333	16.3	NA	2.76667	10.6	10.0333	8	11.5333	11.4667	6.7	NA	8.73333	6.1	7.36667	14.9667	11.1	8.26667
29803	LFP	29167	29180	2	0.837234	13.25	13.5	11.95	11.9	9.5	NA	5.2	12.05	7.2	9.25	11.45	NA	10.15	11.25	9.65	9.4	11.9	6.5	3.3	10.55	10.05	12.8	12.25	10.8	5.45	9.3	NA	7.4	16.1	NA	3	10.65	9.55	8.4	11.8	12.2	6.6	NA	8.55	5.95	7.5	14.4	11.25	8.45
29815	LFP	29444	29003	2	0.529435	11.95	13.45	11.55	12.05	10.3	NA	5.15	13.8	5.95	9.75	12.9	10.15	11.75	11.3	9.7	7	12.4	6.2	3.1	11.85	12.25	11.2	9.95	11	4.9	7.85	NA	7.9	NA	NA	2.8	12.05	10.65	9.15	11.8	11.4	5.95	NA	9.25	5.2	7.2	13.85	12.05	7.95
29831	LFP	29444	29486	2	1.21071	10.05	13.9	11.35	11.75	9	NA	5.3	11.95	6.65	9.65	10.65	8.6	10.15	11.5	9.65	5.95	11.35	6.45	3.3	10.3	10.15	11.25	9.75	10.7	4.75	6.9	16	7.7	NA	NA	2.95	10.55	10	8	11.25	11	6.45	NA	8.75	8	6.9	13.9	10.95	9.1
29838	LFP	29250	29302	3	0.915833	NA	NA	NA	NA	7.7	14.3	3.15	NA	NA	NA	9.2	7.9	8	NA	NA	4.6	9.5	4.85	1.1	7.8	7.65	NA	NA	NA	4.55	6	15.7	5.8	20.6	NA	3.5	8.7	8.3	5.2	8	NA	5.5	NA	7.3	5.3	7.1	11.8	NA	7
29843	LFP	29250	29150	3	1.29893	12.2	15	11.3333	12.15	8.9	13.9	5.2	13.75	6.9	11.75	10.8	10.5667	10.1	13.4	11.35	7.175	10.8667	6.475	3.375	11.3667	9.925	13.7	10.175	9.2	5.275	7.6	17.5	7.75	21.3	NA	3.2	11.2333	10.1667	7.7	10.35	12.45	6	NA	9.3	6.4	7.95	12.5	11.2	7.825
29844	LFP	29250	29150	3	0.590699	NA	NA	NA	NA	8.45	15.7	4	NA	4.4	NA	9.45	15.6	8.35	NA	8.75	7.95	10.7	5.1	1.7	8.65	8.4	NA	9.5	7.2	4.25	7.7	16.1	5.85	16.5	NA	3.7	9.6	8.3	6.7	9.1	NA	4.55	NA	7.8	4.4	6.55	13.4	NA	7.35
29851	LFP	29025	29321	3	0.915833	NA	NA	NA	NA	7.35	NA	3.8	NA	NA	NA	9.5	14.3	7.85	NA	7.5	7.7	10.2	5.2	1.5	8.2	8.05	NA	8	NA	3.75	6.95	16.1	6.55	15.6	NA	2.25	8.8	8	5.55	8.95	NA	5.55	NA	7.9	6.5	7	13	NA	6.6
29854	LFP	29025	29321	3	0.915833	10.2	13.75	11.5	12.1	9.05	NA	5.2	11.6	6.95	9.45	10.65	9.3	10.1	11.35	9.45	6.85	11.4	6.8	3.55	10.3	10	NA	10.05	10.4	4.9	7.55	NA	7.8	NA	NA	4.7	10.6	9.4	7.75	11.3	11	5.55	NA	8.65	5.95	7.95	13.9	10.7	8.75
29856	LFP	29025	29404	3	0.590699	9.95	10.65	13.6	9.7	6.4	14.55	4.1	11.1	6.75	10.55	9.4	8.5	8.7	10.6	12.65	5.5	10.35	5.55	1.5	9.45	8.8	12.3	9.25	8.15	2.85	5.7	14.8	6.5	22.1	NA	7.1	7.15	7.95	6.05	9.6	9.1	3.65	17	13.5	5.3	6.4	10.5	9.95	6.35
29858	LFP	29046	29311	3	0	12.1	13.1	12.4	12.7	9.6	NA	4.9	11.35	5.95	9.55	11.2	NA	9.75	10.45	9.6	8.9	11.2	6.15	3.1	10.25	9.85	11.7	10.1	10.6	5.1	8.6	15.4	7.8	NA	NA	2.8	7.6	9.45	7.7	11.7	11.25	5.9	NA	8.65	5.55	8.2	13.9	10.5	9.3
29870	LFP	29046	29148	3	0	NA	13.95	15.15	12.5	9.225	15.3	5	13.75	8.5	12.35	10.9333	16.4	10.075	13.35	13.95	8.4	11.1667	6.5	3.45	11.6	9.825	NA	9.45	10.1	5.275	8.425	17.1667	7.85	23.6	NA	3.3	7.8	9.76667	8.26667	10.825	10.8	4.75	NA	9.4	6.76667	8.66667	11.8	11.45	7.825
29872	LFP	29046	29148	3	0	NA	NA	NA	NA	7.8	14.7	3.45	NA	NA	NA	8.9	15.6	7.4	NA	NA	6.1	9.3	4.2	2	8.6	7.35	NA	7.5	NA	4.6	7.2	15.6	6.25	NA	NA	0.75	6.9	7.5	6.8	9.15	NA	4.9	NA	7.2	5	7.5	12.2	NA	6.5
29881	LFP	29075	29021	3	0.590699	12	12.15	11.95	12.2	9.3	NA	5.1	10.9	7	8.55	10.2	NA	9.2	11.1	9.3	8.35	10.9	6.5	3.2	9	9.35	11.65	10.1	9	5.1	8.05	NA	7.8	NA	NA	2.9	8.2	8.95	6.85	10	10.9	5.9	NA	8.3	6.7	7	13.6	9.55	14.9
29897	LFP	29075	29206	3	0	12.3	16.15	13.3	12.7	9.275	13.9	4.875	13.3	7.03333	11.25	10.4	9.96667	9.525	12.1	10.4333	6.86667	10.9333	6.525	3.2	10.7333	9.45	13.5	10.8	11.75	5	7.3	18.1	7.825	15	NA	2.93333	8.9	9.83333	7.4	10.85	12.25	7	NA	9.33333	7.73333	8.73333	13.6667	11.45	18.25
29903	LFP	29075	29240	3	0.590699	10.7	15.1	13.9	12.5	9.9	17.5	4.875	12.55	7.8	11.4	10.6667	8.16667	9.96667	12.1	12.55	5.45	10.6333	6.175	2.85	9.73333	9.125	14.1	13.25	9.85	4.9	6.83333	17.5667	7.8	17.4	15.15	1.9	8.83333	9.66667	7.26667	9.95	12.3	7	NA	9.1	7.46667	8.66667	13.7667	10.4	17.45
29906	LFP	29075	29240	3	0.590699	11.25	12.2	15.725	9.425	8.125	15.625	4.75	12.525	8.675	8.025	10.2	10	10.25	11.725	15.625	7.15	10.8	6.3	2.675	10.925	10.275	13.125	16.175	8.45	3.325	7.475	15.725	7.55	NA	13.4	3.425	7.85	9.425	6.35	10.325	9.575	4.25	17.9	9.975	5.95	7.8	10.875	10.975	16.275
29910	LFP	29176	29101	3	0.915833	NA	NA	NA	NA	8.2	13.4	3.3	NA	NA	NA	9	8.7	8	NA	NA	5.2	10	3.1	1.85	9	8.15	NA	NA	NA	3.95	6.05	16.8	5.85	19.8	NA	0.95	8.9	8.2	7.2	10.4	NA	4.6	NA	7.3	5	7.7	11.8	NA	5.7
29911	LFP	29176	29213	3	0.590699	11.65	15.6	13	13.65	9.96667	15.4	5	12.9	8.2	11.2	11.3667	8.93333	10.8333	11.55	11.85	5.95	11.0667	6.375	4.15	12.5	10.125	13.7	10.3333	11.7	5.675	6.65	16.9	7.65	17.8	NA	1.675	10.8667	10.0667	9.03333	11.275	12.95	7.8	NA	9.43333	8.23333	12.3	13.6333	11.75	9.7
29912	LFP	29176	29213	3	0.590699	NA	NA	NA	NA	8	NA	3.6	NA	NA	NA	9.1	8.7	8.8	NA	NA	4.55	10.2	4.7	2.8	11.2	8.5	NA	NA	NA	4.25	5.05	16	6.35	17.4	NA	1.55	9.2	8.5	6	8.15	NA	5.05	NA	7.8	5.9	11.1	13	NA	5.5
29917	LFP	29214	29024	3	0	12.0333	12.2	11.7667	11.7	9.06667	16.2	5.26667	11.6	6.06667	9.53333	10.1	10.3333	9.66667	11.3	9.73333	7.16667	11.3	6.6	2.7	9.93333	10.3333	12.25	10.3667	10	4.93333	7.46667	15.55	7.73333	NA	14.35	2.16667	10.2	9.46667	8.5	11.2333	10.5333	4.96667	NA	8.66667	6.6	7	13.6	10.8333	14.6
29936	LFP	29214	29410	3	0	NA	NA	NA	NA	8.3	15	3.6	NA	NA	NA	9.3	9.4	9	NA	NA	4.9	10	3.15	2.1	9.3	9.1	NA	NA	NA	4.3	6.6	15.5	6.5	16.3	NA	1.2	9	8.5	7	9.6	NA	5.1	NA	7.4	5.5	7.9	12.4	NA	NA
29940	LFP	29459	29323	3	2.12375	NA	NA	NA	NA	7.7	14.2	3.3	NA	NA	NA	9.6	14	8.3	NA	NA	7.05	9.7	4.85	2.2	8.7	7.95	NA	NA	NA	3.4	7.6	17.1	6.15	20.5	NA	3.5	8.8	8.8	6.6	8.5	NA	4.65	NA	7.3	5.7	7.9	11.7	NA	NA
29951	LFP	29459	29352	3	0	10.9	12.625	11.6	11.025	9.375	NA	5.225	12.125	5.9	10.825	10.65	9.4	9.9	11.725	12.15	7.325	10.65	6.625	2.7	9.575	9.725	14.55	10.475	8.95	4.6	7.8	16.575	8.075	22.7	15.25	3.825	8.725	9.425	7	10.65	10.4	5.75	18	9.26667	6.375	6.9	12.525	9.9	9.175
29954	LFP	29459	29477	3	0.590699	NA	NA	NA	NA	9	NA	3.6	NA	NA	NA	10.2	9.9	8.85	NA	NA	6.1	10.6	5	1.65	8.9	9.15	NA	8.5	NA	4.15	6.65	17.6	6.55	16.3	NA	1.8	9.9	8.9	6.4	8.8	NA	5.65	NA	7.8	6.1	7.1	13.3	NA	6.2
29957	LFP	29459	29244	3	0	7.25	9.1	14	8	4.8	11.45	1.2	7.7	6.7	10.45	6.75	5.7	6.35	7.2	12.4	3.35	7.1	2.95	-1.05	5.95	6.25	11.4	12	5.7	0	3.45	13.65	4.45	18.85	12.3	1.5	6.45	5.6	3.4	6.95	7.25	1.45	14	6.8	4	5.6	8.35	7.2	14.35
29960	LFP	29459	29244	3	0.915833	-4.7	NA	NA	NA	-3.65	NA	-7.9	-3.2	0.8	1.7	-5.5	-5.05	-4.05	1.9	NA	-6.95	-5.85	-7.05	-7.65	-5	-7.05	NA	NA	-6.9	-9.5	-4.75	NA	-5.5	5.05	NA	-6.75	-5.45	-6.8	-5.9	-5.45	-4	-1.65	NA	-2	-5.7	4	2.4	0.7	-7.05
29966	LFP	29403	29367	3	0	NA	11.6	11.05	10.3	8.4	22.2	3.95	NA	4.25	8.3	9.95	10	9.2	9.3	8.95	6.3	10.7	5.05	1.35	9.15	9.35	NA	9.45	7.2	3.1	7.05	16.5	6.75	22.7	NA	1.25	6.9	8.8	5.85	9.35	9.6	4.55	NA	8.1	4.35	5.85	12.6	NA	13.7
29970	LFP	29403	29424	3	0.590699	15.2667	12.675	13.675	10.7	9.075	NA	5.325	12.875	6.6	11.225	11.25	18.2667	10.95	12.325	13.275	8.6	11.3333	7.05	3.25	11.325	10.175	15.1	9.225	9.2	4.4	8.65	15.85	8.35	348.833	15.7	4.175	8.35	10.375	7.25	10.4	10.3	5.025	18.9	10.25	5.225	6.05	11.7	11.2333	16.2
29976	LFP	29403	29232	3	0.915833	NA	NA	NA	NA	9.2	16	3.45	NA	NA	NA	10.9	10.5	9.7	NA	NA	6.15	11	4.85	2.4	11.1	9.65	NA	NA	NA	4.2	7.5	16.6	6.65	15	NA	1.05	10.4	9.9	8.5	11.2	NA	5.1	NA	8.1	6.2	9.9	13.1	NA	NA
29978	LFP	29403	29232	3	1.13537	12.9	16	13.7	13.6	10.4667	15.6	4.875	14.3	8.55	9.8	12.8	10.8	12.4	11.9	11.8	7.675	11.6667	6.55	3.275	11.3333	11.375	13.2	12.3	11	5.325	8.96667	17.3	7.8	15.9	15.1	2.65	11.8333	11.1333	8.2	10.75	12.3	5.975	NA	10.0333	6.66667	8.53333	13.1	11.8	17.5
29994	LFP	29167	29115	3	0.915833	NA	15.2	14.3	NA	10.9	20.8	5.025	NA	7.35	11.75	12.7	10.8	12.6667	12.75	12.7	8.3	11.6667	6.475	2.825	11.5333	11.425	NA	15.1	10.8	4.95	8.8	17.4	7.85	17.5	NA	2.925	12.3667	11.2	7.25	11	11.85	5.85	NA	9.5	5.175	7.4	12.7667	NA	9.3
29995	LFP	29167	29447	3	1.13537	NA	13.7	10.35	10.7	9.45	18	5.15	NA	7.45	8.9	12.75	13.6	11.75	10.25	9.8	8.25	12.4	6.2	2.55	12.8	12.3	NA	10.5	9.75	5.05	8.9	17.1	8.25	17.1	NA	1.7	12	11.35	8.4	11	13.15	6.6	NA	9.3	5.7	6.75	15.1	NA	7.5
29999	LFP	29167	29202	3	0	NA	NA	NA	NA	8.9	NA	3.6	NA	NA	NA	10	8.6	8.3	NA	NA	5.25	9.8	5.1	1.2	8	8.25	NA	7.3	NA	4.6	6.05	16.1	6.45	NA	NA	0.9	9.2	8.7	6.3	8.6	NA	4.8	NA	7.4	6.1	6.7	11.9	NA	6.7
[truncated: 43 more columns]
