# Supplementary material for: eQTL analysis of laying hens divergently selected for feather pecking identifies KLF14 as a potential key regulator for this behavioral disorder
Source: Front Genet. 2022 Aug 17;13:969752. doi: 10.3389/fgene.2022.969752 (PMC9428588; doi:10.3389/fgene.2022.969752)
Supplement: Supplementary file 2 [file Table3.XLSX]

## Sheet: manhattan_QTLs
DEG	QTL
AvBD4	3:104462381-107863585
BTN3A3L2	16:2658843-2658843
	25:160484-160488
CHDSD	2:23413545-23739061
	5:16304718-16305220
	8:28987015
	12:15059746
	19:842041
	25:3026965-3602675
	27:6521246
	33:3304491-3327845
KIFC1	8:28987015
	12:15059746
	16:1056662-2820964
	25:3602675
LOC769512	3:9642515-10384984
	12:15059746
LOC770352	10:12436304-13086149
LOC112530399	2:23413545-23414512
	5:16304718-16305220
	8:28987015
	12:15059746
	19:842041
	25:3026965-3562220
	27:6521246
LOC112531493	1:117132554-122190639
	2:23413545-23739061
	5:16304718-16305220
	8:28987015
	12:15059746-16646641
	17:6424769-6424794
	19:842041
	25:3312173
	33:3304491-3327845
MUC4	9:15107076-15557631
