# Supplementary material for: eQTL analysis of laying hens divergently selected for feather pecking identifies KLF14 as a potential key regulator for this behavioral disorder
Source: Front Genet. 2022 Aug 17;13:969752. doi: 10.3389/fgene.2022.969752 (PMC9428588; doi:10.3389/fgene.2022.969752)
Supplement: Supplementary file 3 [file Table6.XLSX]

## Sheet: Enrichment: bkd_LFC0.5_MostSigDeficit
Transcription Factor ID	Transcription Factor Name	Deficit	No. Search Sites	Mean Sites Per Search Gene	No. Background Sites	Mean Sites Per Background Gene	Site Representation	Mann-Whitney U	Site P-Value	Total No. Search Genes	No. Transcription Factor Search Genes	Total No. Background Genes	No. Transcription Factor Background Genes	Gene Representation	Gene P-Value	Average Log2 Proportion Bound	Log2 Enrichment	Significance Score
MA1515.1	KLF2	0.05	74	2.1	34854	2.1	Down	311220	0.324002	35	18	16221	10202	Down	0.16514	-0.804639	-0.271309	-0.782148
MA1517.1	KLF6	0.09	41	1.2	15906	1	Up	338654	0.0482124	35	25	16221	8423	Up	0.0265295	-0.711369	0.468094	1.57627
MA0742.2	KLF12	0.14	63	1.8	35023	2.2	Down	318820	0.207566	35	16	16221	9351	Down	0.172088	-0.949995	-0.310715	-0.76425
MA1963.1	Klf15	0.03	1	0	79	0	Up	290698	0.805442	35	1	16221	73	Up	0.147734	-6.17537	3.22116	0.830518
MA1512.1	KLF11	0.01	5	0.1	1132	0.1	Up	296736	0.642655	35	3	16221	658	Up	0.168966	-3.98249	1.28019	0.7722
MA1513.1	KLF15	0.14	63	1.8	38197	2.4	Down	334262	0.0692033	35	14	16221	9541	Down	0.0260391	-1.02869	-0.526147	-1.58437
MA1870.1	KLF7	0.06	60	1.7	33528	2.1	Down	318916	0.206314	35	15	16221	9195	Down	0.123625	-1.00723	-0.376644	-0.907893
MA0039.4	KLF4	0.14	114	3.3	48250	3	Up	290516	0.810526	35	30	16221	12393	Up	0.234847	-0.303667	0.169314	0.629215
MA0740.1	KLF14	0.01	3	0.1	228	0	Up	297492	0.623237	35	2	16221	150	Up	0.042261	-5.28991	2.92418	1.37406
MA1107.2	KLF9	0.03	1	0	152	0	Up	289612	0.835906	35	1	16221	135	Up	0.254989	-5.73413	2.33869	0.593479
MA0741.1	KLF16	0.01	5	0.1	702	0	Up	300301	0.55348	35	3	16221	456	Up	0.0752879	-4.24677	1.80876	1.12327
MA1511.2	KLF10	0.1	69	2	33476	2.1	Down	315226	0.258183	35	15	16221	9584	Down	0.0585698	-0.977341	-0.436419	-1.23233
MA1966.1	Klf6-7-like	0.1	30	0.9	13951	0.9	Down	318752	0.208438	35	19	16221	6146	Up	0.0546442	-1.13221	0.535725	1.26246
MA0657.1	KLF13	0.1	4	0.1	516	0	Up	302976	0.49083	35	3	16221	299	Up	0.0268112	-4.5508	2.41682	1.57168
MA0493.2	KLF1	0.12	246	7	132857	8.2	Down	290550	0.809576	35	33	16221	13802	Up	0.155575	-0.158318	0.14932	0.808059
MA1965.1	Klf5-like	0.01	3	0.1	542	0	Up	300446	0.549997	35	3	16221	438	Up	0.0685048	-4.27579	1.86679	1.16428
MA1516.1	KLF3	0.03	7	0.2	1879	0.1	Up	312730	0.298017	35	6	16221	1108	Up	0.029979	-3.16027	1.42192	1.52318
MA0599.1	KLF5	0.01	23	0.7	5431	0.3	Up	317326	0.227657	35	11	16221	3326	Up	0.138936	-1.95601	0.659645	0.857184
MA1964.1	Klf3/8/12	0.06	15	0.4	4915	0.3	Up	323198	0.156137	35	12	16221	3145	Up	0.0326166	-1.93622	0.860655	1.48656
