# Supplementary material for: eQTL analysis of laying hens divergently selected for feather pecking identifies KLF14 as a potential key regulator for this behavioral disorder
Source: Front Genet. 2022 Aug 17;13:969752. doi: 10.3389/fgene.2022.969752 (PMC9428588; doi:10.3389/fgene.2022.969752)
Supplement: Supplementary file 5 [file Table4.XLSX]

## Sheet: AvBD4_cis_elements
Chr	SNP	bp	A1	A2	Freq	b	se	p	Assoc. DEG	Distance start (bp)	Distance end (bp)
3	rs16222308	10305720	T	C	0.265182	-3.73416	0.477445	5.23504e-15	LOC769512	-84
3	rs16222307	10305741	T	C	0.265182	-3.73416	0.477445	5.23504e-15	LOC769512	-63
3	rs736494085	10305781	C	T	0.265182	-3.73416	0.477445	5.23504e-15	LOC769512	-23
3	rs741224730	10305812	T	C	0.265182	-3.73416	0.477445	5.23504e-15	LOC769512	8
3	rs16222305	10305813	G	A	0.265182	-3.73416	0.477445	5.23504e-15	LOC769512	9
3	rs16222304	10305820	T	C	0.265182	-3.73416	0.477445	5.23504e-15	LOC769512	16
3	rs16222303	10305840	C	T	0.265182	-3.73416	0.477445	5.23504e-15	LOC769512	36
3	rs16222302	10305923	G	A	0.265182	-3.73416	0.477445	5.23504e-15	LOC769512	119
3	rs315714384	10306177	G	A	0.265182	-3.73416	0.477445	5.23504e-15	LOC769512	373
3	rs317381810	10306295	G	A	0.265182	-3.73416	0.477445	5.23504e-15	LOC769512	491
3	rs314541232	10306304	C	T	0.734818	3.73416	0.477445	5.23504e-15	LOC769512	500
3	3_10306424	10306424	TCAGGAGGAAAAACAAGGCAGAGG	T	0.734818	3.73416	0.477445	5.23504e-15	LOC769512	620
3	rs731262216	10306717	C	T	0.734818	3.73416	0.477445	5.23504e-15	LOC769512	913
3	rs736004850	10306719	G	T	0.734818	3.73416	0.477445	5.23504e-15	LOC769512	915
3	rs738206366	10306726	A	G	0.734818	3.73416	0.477445	5.23504e-15	LOC769512	922
3	rs317694525	10321610	C	T	0.265182	-3.73416	0.477445	5.23504e-15	LOC769512		-959
3	rs13503545	10321642	T	A	0.265182	-3.73416	0.477445	5.23504e-15	LOC769512		-927
3	rs13503544	10321648	G	A	0.265182	-3.73416	0.477445	5.23504e-15	LOC769512		-921
3	rs316994069	10321812	C	A	0.265182	-3.73416	0.477445	5.23504e-15	LOC769512		-757
3	rs314135968	10321937	G	C	0.265182	-3.73416	0.477445	5.23504e-15	LOC769512		-632
3	rs314226284	10322012	G	A	0.265182	-3.73416	0.477445	5.23504e-15	LOC769512		-557
3	rs315808197	10322061	G	A	0.265182	-3.73416	0.477445	5.23504e-15	LOC769512		-508
3	rs315145481	10322093	G	A	0.265182	-3.73416	0.477445	5.23504e-15	LOC769512		-476
3	rs14314592	10322540	C	G	0.265182	-3.73416	0.477445	5.23504e-15	LOC769512		-29
3	rs315127144	10322793	C	T	0.265182	-3.73416	0.477445	5.23504e-15	LOC769512		224
3	rs317312483	10322820	T	G	0.265182	-3.73416	0.477445	5.23504e-15	LOC769512		251
3	rs14314591	10322919	A	T	0.265182	-3.73416	0.477445	5.23504e-15	LOC769512		350
3	rs314097757	10323416	G	C	0.265182	-3.73416	0.477445	5.23504e-15	LOC769512		847
3	rs316464420	107470606	C	T	0.657895	-1.49787	0.163226	4.44687e-20	AvBD4	-351
3	rs317886697	107470890	G	A	0.720648	-1.63896	0.212148	1.11342e-14	AvBD4	-67
3	rs739488104	107470902	C	T	0.657895	-1.49787	0.163226	4.44687e-20	AvBD4	-55
3	rs315915952	107470940	G	A	0.657895	-1.49787	0.163226	4.44687e-20	AvBD4	-17
3	rs312595867	107471945	A	T	0.279352	1.63896	0.212148	1.11342e-14	AvBD4	988	-881
3	rs312601963	107471964	C	T	0.279352	1.63896	0.212148	1.11342e-14	AvBD4		-862
3	rs313639193	107473031	G	T	0.279352	1.63896	0.212148	1.11342e-14	AvBD4		205
3	rs312890626	107473238	A	G	0.279352	1.63896	0.212148	1.11342e-14	AvBD4		412
3	rs312748167	107473259	T	C	0.279352	1.63896	0.212148	1.11342e-14	AvBD4		433
3	rs16341537	107473748	G	A	0.342105	1.49787	0.163226	4.44687e-20	AvBD4		922
3	rs13526018	107473757	C	A	0.342105	1.49787	0.163226	4.44687e-20	AvBD4		931
3	rs738672914	107473796	G	A	0.342105	1.49787	0.163226	4.44687e-20	AvBD4		970
9	9_15142115	15142115	AGGG	A	0.237854	-1.38419	0.23442	3.53164e-09	MUC4		-634
