# Supplementary material for: eQTL analysis of laying hens divergently selected for feather pecking identifies KLF14 as a potential key regulator for this behavioral disorder
Source: Front Genet. 2022 Aug 17;13:969752. doi: 10.3389/fgene.2022.969752 (PMC9428588; doi:10.3389/fgene.2022.969752)
Supplement: Supplementary file 6 [file Table1.XLSX]

## Sheet: Sheet1
	Primer Name	Sequence
	LOC112532751_F	CCAGATGGCACTCCTGGTTTG
	LOC112532751_R	TGCCTCTTGGTCTCCTCCATA
	COL7A1L_F	GAGAGAGAGCTCCCAACTGC
	COL7A1L_R	CCGTCAGTTCAATGCTCATCC
	ACAN-F1	GTCCTCGACAATCCCCATCT
	ACAN-R1	TTTGCCAGGTCTTCTGTCGT
	ADGRG4-F1	GCAGCTATTCCTGGCCTCAA
	ADGRG4-R1	GCCCCAGAAACTTTGCTCAAG
	LOC101750591-F1	ACCTAGAGGCTCGTGGTCC
	LOC101750591-R1	CCAAGGAGAGTGTTCCCGCT
	LOC112533169-F	CGCAGTGTCCTCTTCAACTGT
	LOC112533169-R	TCTTATGTTTTGCCCCAGGCT
	LOC107054697-F	CTGCAGACGGAACGTTTGGG
	LOC107054697-R	CCCCTCCCACGTGTAGGTA
	LOC101751234-F	TCACTGAGAGACTTCCCCCAC
	LOC101751234-R	ACAAACTGGAACTCACCTTTGTC
	PNPLA1-F	CTGGATTTCCCTCTCAGCGT
	PNPLA1-R	GCAGTAGAAGATGGCAGGGC
	MHCBL1-F	GGCAGAGCCCAAGGTGAG
	MHCBL1-R	CCCGTTCTGGAACCACTTCA
	LOC101751355-F	TATGCCTGACAATTGGGAATGC
	LOC101751355-R	AACAGGAAGGAAGCACCGAAG
	LOC107052360-F	GGATGAAAAGGAGCACAAGGAA
	LOC107052360-R	ATCCAACATCATGGCAGTGGG
	LOC112531599-F	ATGGAGCAGACCAAAAGCCA
	LOC112531599-R	CTCTGTACGCTGCTCCTCAG
	MHCIA3-F2	AGCACATTGATGACAGCCGA
	MHCIA3-R2	ATCAGCTGGATGAAGGACGG
	LOC101747302-F1	TGCCTCTCTTTCCATTGAGCC
	LOC101747302-R1	TGCTACAGGCATTCTCAGATGT
	LOC112530896-F1	TGCTGACTGTGGTGTAGGTG
	LOC112530896-R1	CAGGACAGCGAGGATCTGAC
	LOC107053901-F1a	ATAACCAGAGCCAGGTGAGC
	LOC107053901-R1a	GTGGACCACCTGGAATGGAG
	LOC107049021-F1	TTTGCAGAGTCACAGCCACA
	LOC107049021-R1	GCAAACACACCCATCCTTGC
	LOC112531601-F1	TTTTTCACGTGGTGCTGCAT
	LOC112531601-R1	CAAGTGGACCCAGCTTCCTT
	CERS4L-F1	CTGGACCAGGATGGGACTGT
	CERS4L-R1	CAGAGGTCCTGAGGCTTTGG
	LOC107054253-F1	GCAGACCAAGAGCAGAGTCAA
	LOC107054253-R1	ACCTTAAGAGCAGAGGAAGGC
	LOC107049114-F1	CCGTGAGGTCCTCTGGGATA
	LOC107049114-R1	ATAGCATCATGGACAGCCCG
	HLA-F10AL3-F1	AACAGCGATGGCACCTACCAC
	HLA-F10AL3-R1	CCAGGCTCACCCCATGAGAA
	LGSN-F1	CTGGTTACAGAACACAGCTGGA
	LGSN-R1	TAGAGGAGCATGCTTTGTGGT
	LOC100858295-F1	GCCCCCTCTTTTCCTGTGGA
	LOC100858295-R1	CAAGAGCGAACCAACAAGCTC
	MUC4-F1	TGCCCTCAGAGTGACAAACC
	MUC4-R1	CTGGTGCTGTGACTGGTCC
	LOC112531229-F1	CGTGGAGTCCCACAGGAAC
	LOC112531229-R1	CATCTGCGGGTAGTGAGGAG
	MIS18BP1-F1	CGTCCACTGGAAGCAGAGAG
	MIS18BP1-R1	AGTCACGCTTGTTTCTATCTCCA
	LOC112531602-F1	CTTCCTGTACTGCTGGCTCC
	LOC112531602-R1	AGGAACAGAGGAAACGGACA
	LOC101750607-F1	GACCTGTTGGAGAGCATCCAG
	LOC101750607-R1	ACACTGAAAAGCCACTATCGGA
	LOC101749318-F1	TGGCCAAGCCAAGATACCAG
	LOC101749318-R1	CACTATGCACAGACCTGAAGC
	LOC112533535-F1	AAGAGGGTGAGCGATGTGGG
	LOC112533535-R1	GCTGCTCCGTTTGGATTCGG
	LOC107049475-F1	TTTCTCCCTTAGCACCGTGG
	LOC107049475-R1	GGTCCTCGCTAAGAAGAGCG
	TARM1L-F1	CCCATCAGCGCGGTAAATCA
	TARM1L-R1	GCGAGGATCTGACCTACACC
	LOC107049581-F1	GACGCAGCATCTGTTGCCAT
	LOC107049581-R1	GTGTCACTGCGACATGCACT
	LOC112530433-F1	TGTGGCCAGTGGGATTCTTC
	LOC112530433-R1	GGCAATGCCTCAGTTTTGGT
	LOC101749885-F1	TCCAGCCTCCCAGCATCTAC
	LOC101749885-R1	TGGTAGTGGTTCATTTGCTCTGA
	LOC107049819-F1	TTCAAGCTCTCATAGCCTGGG
	LOC107049819-R1	ACAGTGGTTCTCCACCGTC
	LOC107049682-F1	CAGCGTCTGACTTCCTGCAT
	LOC107049682-R1	GGGGTCACTCTTCTCTGACG
	CIART-F2	TTTTTGGGCAAAGAGGCGGT
	CIART-R2	GGGGCCGTAAGAGGAGGG
	CHDSD-F2	CACCCGAGGAGGTGACATTG
	CHDSD-R2	AGCCACAAAGCTGAGGACA
	PER3-F2	ACGGCAGTGCATGGATATGA
	PER3-R2	ATTCCCAGGGCTTTCTTCCC
	LOC112530181-F2	AAGGGACCCATAGGAGACTTGA
	LOC112530181-R2	TAGGGTCACCAACACATCCCT
	LOC107052027-F2	ACCCAGTCATCCTAACTACCTGA
	LOC107052027-R2	TCTATGAACTGCCAGCACTGA
	LOC112531741-F2	AAGGACCAGATCATCCCAGC
	LOC112531741-R2	GGACTTCAACCCCCTCCTAC
	MICA-F2	TGCACAGAGTAGAGCAGAGG
	MICA-R2	TCCATCTGAGTGCTGTGCTG
	BLEC3-F2	CTGCAGACGGAACGTTTGGG
	BLEC3-R2	GATGTGGGCCAATGGGTCTC
	RNF207-F2	TCAGCAAACGGCGTCTCAC
	RNF207-R2	CAGCCAATGCTCCAAGACAC
	CHIR-IG1-5-F2	GAACCTGGTGGAGGTGGTG
	CHIR-IG1-5-R2	CATCTCTCCGTGTCCAGAGG
	LOC769512-F2	TGGTGGTTGGGGAGGATACA
	LOC769512-R2	GCCAGGAGAACTTCTTTCTCGAT
	LOC112531493-F2	CGAGGACAAGCCCAGTAACA
	LOC112531493-R2	AATCACCGAGGCTTCGACAA
	LOC107054696-F2	TGGAGGAGAAAGCAGATGGC
	LOC107054696-R2	TCACGCAAATCGTCGGTGTA
	LOC107049124-F2	AGTGCCGTATCTTCCCTCTCT
	LOC107049124-R2	CCGGTTCCGTGTACTGACAA
	LOC112533562-F2	GAGGGATGAGGATGCATGGG
	LOC112533562-R2	GGACCTCTGTGTCACCACTG
	ATP8B3-F2	GGAGACCCTGAGGACGCTAT
	ATP8B3-R2	GCTCCATCTCCTCGTACAGC
	TSP02-F2	GCTCCTGGTACAGCATCAACA
	TSP02-R2	GGTTTTTGCTCAGGGTTGTCC
	LOC107049847-F2	TCCCTGCTGCTGTTCCAATC
	LOC107049847-R2	GTCTGTCGTGCCTGCCTC
	LOC112532977-F2	AACTCAGTCCGAGATGAACTCT
	LOC112532977-R2	CCGAGGTACCGATCGATGAA
	MHCIA7-F2	TCTCCTTTTCAGTGCTGCCTT
	MHCIA7-R2	ACCCAGTGGCAGAAATCACC
	LOC107052590-F2	CGCAAGAGGAAGGATCTCGT
	LOC107052590-R2	CTGCTCGATGTAACGCGAGG
	LOC101749515-F2	GCCCAGTCCTATCTGGTGTT
	LOC101749515-R2	CATGGGAATGCTTTGGGCTTT
	KIFC1-F2	ACGTCTGCATCTTCGCCTAC
	KIFC1-R2	CTCCTGTGCTCCCTGGAAGA
	ANGPTL7-F2	AGGTAACATACGCTACGCACA
	ANGPTL7-R2	TGTGGTACCTCAGGGAGTCA
	AvBD4-F2	GACGGCATAGCCCCAGGTAA
	AvBD4-R2	TTCATGGAGCTGTGGGCTTTT
	LOC112531114-F2	CGCTGCTGGAACAAGGACTA
	LOC112531114-R2	AGAGGGTGAAAGTGGCTGTG
	MHCIA1-F2	ACTTGTCCCCATCCTTGGCA
	MHCIA1-R2	GGATGAAGGATGGCATGGTCG
	LOC107052506-F2	GAATCCTGCGATGTTCTGGC
	LOC107052506-R2	CCAACGTGCATCAAAACCACT
	KIFC1L-F2	GCACTCGATGGTTATCACGTC
	KIFC1L-R2	ATCATCCCCCTTCTCTCGGG
	LOC112531100-F2	CCCCATCCAGCATTTCCCTT
	LOC112531100-R2	GGTCTGAGCTCCCATCCTTG
	GLRA1-F2	CTGCCCCATGGACCTGAAAA
	GLRA1-R2	CAGCCCGTCAGCAACTTGTA
	HEATR7B2L2-F2	TTCGGAGAAGGGAGCTCAGA
	HEATR7B2L2-R2	GATGCCTGCAAGCACTTTGG
	LOC107050473-F2	GGACACGAGCGAGTTCTTCT
	LOC107050473-R2	CACTCTCCACTGACACCTCG
	TRIM27.2-F2	CTCAGCCACTTCAGGGAGAA
	TRIM27.2-R2	GCCCAGGAATTCTTTTCTCTTCA
	RASSF8-F2	ATGGAGCTCAAAGTATGGGTGG
	RASSF8-R2	TAGCCTGGGCAAGGGCTATT
	LOC112531740-F2	GCCTTCCTGAACCAAGCTCT
	LOC112531740-R2	ACATGGATGTGTTAGTGGGGT
	LOC112531600-F3	CCAGATGGCACTCCTGGT
	LOC112531600-R3	GACGTTAGGCCTAGCCAGC
	LOC107049580-F3	TTGGGGTATATTGGGGTCCCT
	LOC107049580-R3	CTCAGCCCCATTGAGCGACA
	BTN3A3L2-F3	GCTTCAAAACTGATGAAACAAATGG
	BTN3A3L2-R3	CTCAGCAAGATGTTCCTCCAGA
	HLA-F10AL4-F3	CTTCCATCTCTCAGCATACTCCC
	HLA-F10AL4-R3	GTATGCATTTGATGGGAGGGACCA
	TRIM63-F3	ATCATCTCGGGAGGCCGGT
	TRIM63-R3	AGAACTCCTGCTTGTAGATGTCG
	LOC422393-F1	ATGGAGCTCAAAGTATGGGTGG
	LOC422393-R1	TAGCCTGGGCAAGGGCTATT
	HLA-F10AL1-F2	CGCTGCTTCGTAACCCTTCT
	HLA-F10AL1-R2	TTATCCCCATTGTGGCCGGA
	CLC2DL2-F2	AATCCAACAGTTTGCTGGGC
	CLC2DL2-R2	CGATTGGAACAGCAGCAAGG
	BLEC2-F3	GCAGAGCTGCTCAATTTGGATT
	BLEC2-R3	GAAAACAACACCACCTCCAAGC
	LOC770352-F2	CGTGCAGACTAGTTTCAAGCA
	LOC770352-R2	TCAAGCCACCTGCTTTGCAT
	CLEC2D2L-F2	TCATTGTGGGTGCGCCTTTT
	CLEC2D2L-R2	GATGTGCGTACCTGAACGGG
	MROH2B1-F2	TCTGCATGACAGTGGGTGAG
	MROH2B1-R2	ACTGATCCTGTACACTCTGCG
	MOGL4-F2	ATGCAACCACCCCAGTTTCA
	MOGL4-R2	AGCACAACATCCTGTCCCAC
	LOC112531745-F1	TCAACATGCATCACCTCCTCT
	LOC112531745-R1	TGCAGCTCATGCTACATGGAA
	LOC112530399-F2	CGGCTTCGTACTTCCAGACC
	LOC112530399-R2	CGTAACGCACCTTCCGGTT
	LOC112529962-F2	GGTGCTTGATAGGGTCTGAGC
	LOC112529962-R2	CCCCCATCCAGCATTTCCAT
	LOC100857964-F2	CATCTGCGGGTAGTGAGGAG
	LOC100857964-R2	CGTGGAGTCCCACAGGAAC
	MHCIA2-F2	TCAATGGGTCATCCCCAGGA
	MHCIA2-R2	TGCAGTATCCAGCCTTGCAT
	CSF2RB-F3	ACACATCTGTGCTCCACTCG
	CSF2RB-R3	ACCACTCGTTGCCATCTCAG
