# Supplementary material for: eQTL analysis of laying hens divergently selected for feather pecking identifies KLF14 as a potential key regulator for this behavioral disorder
Source: Front Genet. 2022 Aug 17;13:969752. doi: 10.3389/fgene.2022.969752 (PMC9428588; doi:10.3389/fgene.2022.969752)
Supplement: Supplementary file 7 [file Table5.XLSX]

## Sheet: gene_result
tax_id	Org_name	GeneID	CurrentID	Status	Symbol	Aliases	description	other_designations	map_location	chromosome	genomic_nucleotide_accession.version	start_position_on_the_genomic_accession	end_position_on_the_genomic_accession	orientation	exon_count	OMIM
9031	Gallus gallus	101750033	0	live	ANGPTL7		angiopoietin like 7	angiopoietin-related protein 7		21	NC_052552.1	4165508	4171428	plus	5
9031	Gallus gallus	428328	0	live	ATP8B3		ATPase phospholipid transporting 8B3	phospholipid-transporting ATPase IK|ATPase, aminophospholipid transporter, class I, type 8B, member 3|ATPase, class I, type 8B, member 3		28	NC_052559.1	2697546	2713336	plus	27
9031	Gallus gallus	693259	0	live	BLEC2	B-NK, BNK	C-type lectin-like receptor 2	C-type lectin-like receptor 2|B-NK CD3 zeta protein|NK receptor|NK receptor-like|lectin-like natural killer cell surface protein|putative NK receptor		16	NC_052547.1	2178712	2181204	minus	6
9031	Gallus gallus	428318	0	live	CERS4L	LASS4, LASS4L	ceramide synthase 4-like	ceramide synthase 4-like		28	NC_052559.1	950898	964930	plus	11
9031	Gallus gallus	100499421	0	live	CHDSD		chicken D-serine dehydratase	D-threo-3-hydroxyaspartate dehydratase		2	NC_052533.1	3895353	3900796	plus	9
9031	Gallus gallus	425113	0	live	CHIR-IG1-5		immunoglobulin-like receptor CHIR-AB1-like	immunoglobulin-like receptor CHIR-AB1-like|immunoglobulin-like receptor CHIR-Ig1-5		16
9031	Gallus gallus	101750812	0	live	CSF2RB	CRCBL	colony stimulating factor 2 receptor beta common subunit	cytokine receptor common subunit beta|cytokine receptor common subunit beta-like		1	NC_052532.1	51582973	51595035	minus	13
9031	Gallus gallus	101748559	0	discontinued	KIFC1L		kinesin-like protein KIFC1-like	carboxy-terminal kinesin 2-like		16	NC_006103.5	2333275	2338145	plus	14
9031	Gallus gallus	428642	0	live	LGSN	GLULD1, LGS	lengsin, lens protein with glutamine synthetase domain	lengsin|glutamate-ammonia ligase (glutamine synthase) domain containing 1|glutamate-ammonia ligase (glutamine synthetase) domain containing 1		3	NC_052534.1	85407325	85424121	plus	4
9031	Gallus gallus	100857292	0	live	LOC100857292	HEATR7B2L2	maestro heat-like repeat-containing protein family member 2B	maestro heat-like repeat-containing protein family member 2B		1	NC_052532.1	117554355	117565257	minus	31
9031	Gallus gallus	100857964	0	live	LOC100857964		platelet glycoprotein VI-like	platelet glycoprotein VI-like|leukocyte immunoglobulin-like receptor subfamily B member 5|osteoclast-associated immunoglobulin-like receptor		31	NC_052562.1	2109861	2112376	minus	6
9031	Gallus gallus	100858295	0	live	LOC100858295		uncharacterized LOC100858295			3	NC_052534.1	76557326	76564436	plus	6
9031	Gallus gallus	101747302	0	live	LOC101747302		uncharacterized LOC101747302			19	NC_052550.1	3320811	3335519	minus	8
9031	Gallus gallus	101749318	0	discontinued	LOC101749318		uncharacterized LOC101749318			3	NC_006090.5	9474598	9490290	plus	2
9031	Gallus gallus	101749515	0	discontinued	LOC101749515		uncharacterized LOC101749515			5	NC_006092.5	17426955	17433527	plus	2
9031	Gallus gallus	101749885	0	live	LOC101749885		uncharacterized LOC101749885			3	NC_052534.1	24379852	24390232	plus	4
9031	Gallus gallus	101751234	0	live	LOC101751234		uncharacterized LOC101751234			3	NC_052534.1	70214390	70218194	plus	2
9031	Gallus gallus	101751355	0	live	LOC101751355		uncharacterized LOC101751355			Z	NC_052572.1	65956058	65966943	plus	3
9031	Gallus gallus	107049819	0	live	LOC107049819		leukocyte immunoglobulin-like receptor subfamily B member 3	uncharacterized protein LOC107049819		31	NC_052562.1	2412155	2414958	plus	6
9031	Gallus gallus	107050473	0	live	LOC107050473	CHIR2D-828, CHIR2D-862, CHIR2D-882, CHIR2D-897, CHIR2D-903, CHIR2D-929, CHIR2D-932, CHIR2D-938, CHIR2D-946, CHIR2D-950, CHIR2D-954, CHIR2D-986, CHIR2D-987, CHIR2D-989, CHIR2D-992	platelet glycoprotein VI-like	LOW QUALITY PROTEIN: platelet glycoprotein VI-like|leukocyte immunoglobulin-like receptor subfamily A member 2|immunoglobulin-like receptor CHIR2D-828|immunoglobulin-like receptor CHIR2D-862|immunoglobulin-like receptor CHIR2D-882|immunoglobulin-like receptor CHIR2D-897|immunoglobulin-like receptor CHIR2D-903|immunoglobulin-like receptor CHIR2D-929|immunoglobulin-like receptor CHIR2D-932|immunogl…		31	NC_052562.1	2149327	2150775	minus	5
9031	Gallus gallus	107052027	0	live	LOC107052027		uncharacterized LOC107052027			1	NC_052532.1	171089892	171109750	plus	3
9031	Gallus gallus	107052360	0	live	LOC107052360		uncharacterized LOC107052360			Z	NC_052572.1	58322903	58332153	plus	4
9031	Gallus gallus	107052506	0	live	LOC107052506		uncharacterized LOC107052506			2	NC_052533.1	51650267	51652028	minus	2
9031	Gallus gallus	107052590	0	live	LOC107052590		uncharacterized LOC107052590			2	NC_052533.1	15343386	15347086	minus	3
9031	Gallus gallus	107053901	0	live	LOC107053901		uncharacterized LOC107053901			7	NC_052538.1	35657552	35667141	minus	3
9031	Gallus gallus	107054696	0	discontinued	LOC107054696		zinc finger protein 692-like			16	NC_006103.5	2341441	2347690	plus	11
9031	Gallus gallus	112530399	420000	secondary	LOC112530399		uncharacterized LOC112530399			27	NC_006114.5	6848829	6851507	minus	3
9031	Gallus gallus	112530433	0	discontinued	LOC112530433		uncharacterized LOC112530433			28	NC_006115.5	129528	135628	minus	2
9031	Gallus gallus	112531100	0	live	LOC112531100		leukocyte immunoglobulin-like receptor subfamily A member 2	leukocyte immunoglobulin-like receptor subfamily A member 2		31	NC_052562.1	2370637	2379974	plus	11
9031	Gallus gallus	112531602	0	live	LOC112531602		uncharacterized LOC112531602			1	NC_052532.1	192660425	192662074	plus	2
9031	Gallus gallus	112531741	0	live	LOC112531741		uncharacterized LOC112531741			2	NC_052533.1	52776228	52790461	plus	6
9031	Gallus gallus	112531745	0	live	LOC112531745		uncharacterized LOC112531745			2	NC_052533.1	54304749	54384482	minus	4
9031	Gallus gallus	112533169	0	discontinued	LOC112533169		uncharacterized LOC112533169			10	NC_006097.5	20251273	20255351	minus	2
9031	Gallus gallus	769366	0	live	LOC769366	CLEC2D2L	C-type lectin domain family 2 member D2-like	C-type lectin domain family 2 member B-like|C-type lectin domain family 2 member E-like|C-type lectin domain family 2 member I-like		Un
9031	Gallus gallus	112533562	0	live	MHCY2B3P	LOC112533562	major histocompatibility complex Y, class II beta 3 pseudogene	leukocyte receptor cluster member 9-like|major histocompatibility complex-Y, class II beta chain, pseudogene, 3|major histocompatibility complex-Y, class II beta pseudogene 3		16	NC_052547.1	1741484	1741684	plus	0
9031	Gallus gallus	100859100	0	live	MHCY35	HLA.F10AL3	major histocompatibility complex Y, class I heavy chain 35	major histocompatibility complex Y, class I heavy chain 35|major histocompatibility complex-Y, class I heavy chain, 35		16	NC_052547.1	1805404	1809152	plus	7
9031	Gallus gallus	423593	0	live	MIS18BP1	C14orf106	MIS18 binding protein 1	kinetochore-associated protein KNL-2 homolog|mis18-binding protein 1		5	NC_052536.1	58479168	58497299	plus	16
9031	Gallus gallus	100858237	0	live	MROH2B1	HEATR7B2, MROH2B	maestro heat-like repeat family member 2B 1	HEAT repeat family member 7B2|HEAT repeat-containing protein 7B2-like|maestro heat-like repeat-containing protein family member 2A		1	NC_052532.1	117595652	117608612	minus	31
9031	Gallus gallus	428259	0	live	PNPLA1		patatin like phospholipase domain containing 1	patatin-like phospholipase domain-containing protein 1|omega-hydroxyceramide transacylase		26	NC_052557.1	1559496	1566509	minus	9
9031	Gallus gallus	426754	0	live	TRIM63		tripartite motif containing 63	E3 ubiquitin-protein ligase TRIM63|tripartite motif containing 63, E3 ubiquitin protein ligase		23	NC_052554.1	3578546	3583669	plus	9
